# Supplementary material for: Genomic landscape of platinum resistant and sensitive testicular cancers
Source: Nat Commun. 2020 May 4;11:2189. doi: 10.1038/s41467-020-15768-x (PMC7198558; doi:10.1038/s41467-020-15768-x)
Supplement: Supplementary file 4 — Supplementary Data 1 [file 41467_2020_15768_MOESM4_ESM.xlsx]

## Sheet: Supplementary Data 1
Supplementary Data 1 - A list of samples versus analyses performed
											Sample inclusion (1 = included)
											SNV analyses								CN analyses				Evolution analyses
											Tumour mutation burden			Cancer driver genes			SNV Signatures		Global, arm, focal, gene copy		CN Signatures		Phylogenetics	Heterogeneity
Sample ID	Case ID	Primary sample site	Stage	Histology	Platinum response category	Capture type	Tumour material	Sample series	Index tumour	External sample ID	All tumours	Primary only	Resistant only	Significance	Frequency	Association	Grouped	Individual	Primary only	Resistant only	Identification	Replication
DFCI_C1_T1	DFCI_C1	testis	metastasis	nonseminoma	resistant	exome	FFPE	DFCI	yes	Testes_DFCI_1-Tumor1	1		1	1	1	1	1
DFCI_C10_T1	DFCI_C10	testis	metastasis	unknown	resistant	exome	FFPE	DFCI	yes	Testes_DFCI_13-Tumor1				1	1
DFCI_C11_T1	DFCI_C11	testis	metastasis	nonseminoma	resistant	exome	FFPE	DFCI	yes	Testes_DFCI_15-Tumor1	1		1	1	1	1	1			1
DFCI_C12_T1	DFCI_C12	testis	primary	nonseminoma	resistant	exome	FFPE	DFCI	yes	Testes_DFCI_16-Tumor1	1	1	1	1	1	1	1		1	1
DFCI_C13_T1	DFCI_C13	extragonadal	primary	nonseminoma	resistant	exome	FFPE	DFCI	yes	Testes_DFCI_17-Tumor1				1	1	1	1	1
DFCI_C14_T1	DFCI_C14	testis	primary	nonseminoma	resistant	exome	FFPE	DFCI	yes	Testes_DFCI_18-Tumor1	1	1	1	1	1	1	1		1	1				1
DFCI_C14_T2	DFCI_C14	testis	metastasis	nonseminoma	resistant	exome	FFPE	DFCI		Testes_DFCI_18-Tumor2	1		1				1	1		1				1
DFCI_C15_T1	DFCI_C15	extragonadal	primary	nonseminoma	resistant	exome	FFPE	DFCI	yes	Testes_DFCI_19-Tumor1	1	1	1	1	1	1	1	1
DFCI_C16_T1	DFCI_C16	testis	primary	nonseminoma	resistant	exome	FFPE	DFCI	yes	Testes_DFCI_20-Tumor1	1	1	1	1	1	1	1		1	1
DFCI_C17_T1	DFCI_C17	testis	primary	nonseminoma	resistant	exome	FFPE	DFCI	yes	Testes_DFCI_21-Tumor1	1	1	1	1	1	1	1		1	1
DFCI_C18_T1	DFCI_C18	testis	primary	nonseminoma	resistant	exome	FFPE	DFCI	yes	Testes_DFCI_24-Tumor1	1	1	1	1	1	1	1		1	1
DFCI_C19_T1	DFCI_C19	testis	primary	nonseminoma	resistant	exome	FFPE	DFCI	yes	Testes_DFCI_26-Tumor1	1	1	1	1	1	1	1		1	1
DFCI_C2_T1	DFCI_C2	testis	metastasis	nonseminoma	resistant	exome	FFPE	DFCI	yes	Testes_DFCI_3-Tumor1	1		1	1	1	1	1			1
DFCI_C2_T2	DFCI_C2	testis	metastasis	nonseminoma	resistant	exome	FFPE	DFCI		Testes_DFCI_3-Tumor2							1	1
DFCI_C20_T1	DFCI_C20	testis	metastasis	nonseminoma	resistant	exome	FFPE	DFCI	yes	Testes_DFCI_30-Tumor1	1		1	1	1	1	1	1		1
DFCI_C21_T1	DFCI_C21	testis	metastasis	nonseminoma	resistant	exome	FFPE	DFCI		Testes_DFCI_31-Tumor1	1		1				1			1				1
DFCI_C21_T2	DFCI_C21	testis	metastasis	nonseminoma	resistant	exome	FFPE	DFCI		Testes_DFCI_31-Tumor2	1		1				1							1
DFCI_C21_T3	DFCI_C21	testis	metastasis	nonseminoma	resistant	exome	FFPE	DFCI	yes	Testes_DFCI_31-Tumor3	1		1	1	1	1	1							1
DFCI_C21_T4	DFCI_C21	testis	metastasis	nonseminoma	resistant	exome	FFPE	DFCI		Testes_DFCI_31-Tumor4	1		1				1							1
DFCI_C22_T1	DFCI_C22	testis	primary	nonseminoma	sensitive/unselected	exome	FFPE	DFCI	yes	Testes_DFCI_34-Tumor	1	1		1	1	1	1
DFCI_C23_T1	DFCI_C23	testis	primary	nonseminoma	sensitive/unselected	exome	FFPE	DFCI	yes	Testes_DFCI_37-Tumor	1	1		1	1	1	1
DFCI_C24_T1	DFCI_C24	testis	primary	seminoma	sensitive/unselected	exome	FFPE	DFCI	yes	Testes_DFCI_38-Tumor	1	1		1	1	1	1		1
DFCI_C25_T1	DFCI_C25	testis	primary	seminoma	sensitive/unselected	exome	FFPE	DFCI	yes	Testes_DFCI_45-Tumor	1	1		1	1	1	1		1
DFCI_C26_T1	DFCI_C26	testis	primary	nonseminoma	sensitive/unselected	exome	FFPE	DFCI	yes	Testes_DFCI_48-Tumor	1	1		1	1	1	1
DFCI_C27_T1	DFCI_C27	testis	primary	nonseminoma	sensitive/unselected	exome	FFPE	DFCI	yes	Testes_DFCI_52-Tumor	1	1		1	1	1	1		1
DFCI_C28_T1	DFCI_C28	testis	primary	seminoma	sensitive/unselected	exome	FFPE	DFCI	yes	Testes_DFCI_55-Tumor	1	1		1	1	1	1
DFCI_C29_T1	DFCI_C29	testis	primary	seminoma	sensitive/unselected	exome	FFPE	DFCI	yes	Testes_DFCI_56-Tumor	1	1		1	1	1	1
DFCI_C3_T1	DFCI_C3	testis	primary	seminoma	resistant	exome	FFPE	DFCI		Testes_DFCI_4-Tumor1	1	1	1				1							1
DFCI_C3_T2	DFCI_C3	testis	metastasis	seminoma	resistant	exome	FFPE	DFCI	yes	Testes_DFCI_4-Tumor2	1		1	1	1	1	1	1		1				1
DFCI_C30_T1	DFCI_C30	testis	primary	seminoma	resistant	exome	FFPE	DFCI	yes	Testes_DFCI_59-Tumor	1	1	1	1	1	1	1
DFCI_C31_T1	DFCI_C31	testis	primary	nonseminoma	sensitive/unselected	exome	FFPE	DFCI	yes	Testes_DFCI_60-Tumor	1	1		1	1	1	1
DFCI_C32_T1	DFCI_C32	testis	primary	seminoma	sensitive/unselected	exome	FFPE	DFCI	yes	Testes_DFCI_61-Tumor	1	1		1	1	1	1
DFCI_C33_T1	DFCI_C33	testis	primary	seminoma	sensitive/unselected	exome	FFPE	DFCI	yes	Testes_DFCI_62-Tumor	1	1		1	1	1	1		1
DFCI_C34_T1	DFCI_C34	testis	primary	seminoma	sensitive/unselected	exome	FFPE	DFCI	yes	Testes_DFCI_63-Tumor	1	1		1	1	1	1
DFCI_C35_T1	DFCI_C35	testis	primary	seminoma	sensitive/unselected	exome	FFPE	DFCI	yes	Testes_DFCI_67-Tumor	1	1		1	1	1	1		1
DFCI_C36_T1	DFCI_C36	testis	primary	seminoma	sensitive/unselected	exome	FFPE	DFCI	yes	Testes_DFCI_68-Tumor	1	1		1	1	1	1
DFCI_C37_T1	DFCI_C37	testis	primary	seminoma	sensitive/unselected	exome	FFPE	DFCI	yes	Testes_DFCI_70-Tumor	1	1		1	1	1	1
DFCI_C38_T1	DFCI_C38	testis	primary	seminoma	sensitive/unselected	exome	FFPE	DFCI	yes	Testes_DFCI_72-Tumor	1	1		1	1	1	1
DFCI_C39_T1	DFCI_C39	testis	primary	nonseminoma	sensitive/unselected	exome	FFPE	DFCI	yes	Testes_DFCI_73-Tumor	1	1		1	1	1	1		1
DFCI_C4_T1	DFCI_C4	testis	metastasis	nonseminoma	resistant	exome	FFPE	DFCI	yes	Testes_DFCI_5-Tumor1	1		1	1	1	1	1			1
DFCI_C40_T1	DFCI_C40	testis	primary	nonseminoma	sensitive/unselected	exome	FFPE	DFCI	yes	Testes_DFCI_74-Tumor	1	1		1	1	1	1		1
DFCI_C41_T1	DFCI_C41	testis	primary	seminoma	sensitive/unselected	exome	FFPE	DFCI	yes	Testes_DFCI_75-Tumor	1	1		1	1	1	1
DFCI_C42_T1	DFCI_C42	testis	primary	seminoma	sensitive/unselected	exome	FFPE	DFCI	yes	Testes_DFCI_78-Tumor	1	1		1	1	1	1		1
DFCI_C43_T1	DFCI_C43	testis	primary	seminoma	sensitive/unselected	exome	FFPE	DFCI	yes	Testes_DFCI_79-Tumor	1	1		1	1	1	1
DFCI_C44_T1	DFCI_C44	testis	primary	seminoma	sensitive/unselected	exome	FFPE	DFCI	yes	Testes_DFCI_82-Tumor	1	1		1	1	1	1
DFCI_C45_T1	DFCI_C45	testis	primary	nonseminoma	sensitive/unselected	exome	FFPE	DFCI	yes	Testes_DFCI_85-Tumor	1	1		1	1	1	1		1
DFCI_C46_T1	DFCI_C46	testis	primary	nonseminoma	sensitive/unselected	exome	FFPE	DFCI	yes	Testes_DFCI_88-Tumor	1	1		1	1	1	1
DFCI_C47_T1	DFCI_C47	testis	primary	nonseminoma	sensitive/unselected	exome	FFPE	DFCI	yes	Testes_DFCI_90-Tumor	1	1		1	1	1	1
DFCI_C48_T1	DFCI_C48	testis	primary	nonseminoma	sensitive/unselected	exome	FFPE	DFCI	yes	Testes_DFCI_91-Tumor	1	1		1	1	1	1
DFCI_C49_T1	DFCI_C49	testis	primary	nonseminoma	sensitive/unselected	exome	FFPE	DFCI	yes	Testes_DFCI_92-Tumor	1	1		1	1	1	1		1
DFCI_C5_T1	DFCI_C5	testis	primary	seminoma	resistant	exome	FFPE	DFCI	yes	Testes_DFCI_6-Tumor1	1	1	1	1	1	1	1		1	1
DFCI_C6_T1	DFCI_C6	testis	primary	nonseminoma	resistant	exome	FFPE	DFCI	yes	Testes_DFCI_7-Tumor1	1	1	1	1	1	1	1		1	1				1
DFCI_C6_T2	DFCI_C6	testis	metastasis	nonseminoma	resistant	exome	FFPE	DFCI		Testes_DFCI_7-Tumor2	1		1				1							1
DFCI_C6_T3	DFCI_C6	testis	metastasis	nonseminoma	resistant	exome	FFPE	DFCI		Testes_DFCI_7-Tumor3	1		1				1	1		1				1
DFCI_C7_T1	DFCI_C7	testis	primary	nonseminoma	resistant	exome	FFPE	DFCI	yes	Testes_DFCI_9-Tumor1	1	1	1	1	1	1	1		1	1				1
DFCI_C7_T2	DFCI_C7	testis	metastasis	nonseminoma	resistant	exome	FFPE	DFCI		Testes_DFCI_9-Tumor2	1		1				1							1
DFCI_C8_T1	DFCI_C8	testis	primary	nonseminoma	resistant	exome	FFPE	DFCI	yes	Testes_DFCI_10-Tumor1	1	1	1	1	1	1	1
DFCI_C9_T1	DFCI_C9	testis	primary	nonseminoma	resistant	exome	FFPE	DFCI	yes	Testes_DFCI_12-Tumor1	1	1	1	1	1	1	1		1	1
FDM_C1_T1	FDM_C1	testis	primary	seminoma	resistant	panel	FFPE	FDM	yes	seminoma01					1	1
FDM_C10_T1	FDM_C10	testis	primary	seminoma	resistant	panel	FFPE	FDM	yes	seminoma10					1	1
FDM_C100_T1	FDM_C100	testis	metastasis	nonseminoma	resistant	panel	FFPE	FDM	yes	nonseminoma77					1	1
FDM_C101_T1	FDM_C101	testis	metastasis	nonseminoma	resistant	panel	FFPE	FDM	yes	nonseminoma78					1	1
FDM_C102_T1	FDM_C102	testis	metastasis	nonseminoma	resistant	panel	FFPE	FDM	yes	nonseminoma79					1	1
FDM_C103_T1	FDM_C103	testis	metastasis	nonseminoma	resistant	panel	FFPE	FDM	yes	nonseminoma80					1	1
FDM_C104_T1	FDM_C104	testis	metastasis	nonseminoma	resistant	panel	FFPE	FDM	yes	nonseminoma81					1	1
FDM_C105_T1	FDM_C105	testis	metastasis	nonseminoma	resistant	panel	FFPE	FDM	yes	nonseminoma82					1	1
FDM_C106_T1	FDM_C106	testis	metastasis	nonseminoma	resistant	panel	FFPE	FDM	yes	nonseminoma83					1	1
FDM_C107_T1	FDM_C107	testis	metastasis	nonseminoma	resistant	panel	FFPE	FDM	yes	nonseminoma84					1	1
FDM_C11_T1	FDM_C11	testis	metastasis	seminoma	resistant	panel	FFPE	FDM	yes	seminoma11					1	1
FDM_C12_T1	FDM_C12	testis	metastasis	seminoma	resistant	panel	FFPE	FDM	yes	seminoma12					1	1
FDM_C13_T1	FDM_C13	testis	metastasis	seminoma	resistant	panel	FFPE	FDM	yes	seminoma13					1	1
FDM_C14_T1	FDM_C14	testis	primary	seminoma	resistant	panel	FFPE	FDM	yes	seminoma14					1	1
FDM_C15_T1	FDM_C15	testis	metastasis	seminoma	resistant	panel	FFPE	FDM	yes	seminoma15					1	1
FDM_C16_T1	FDM_C16	testis	metastasis	seminoma	resistant	panel	FFPE	FDM	yes	seminoma16					1	1
FDM_C17_T1	FDM_C17	testis	primary	seminoma	resistant	panel	FFPE	FDM	yes	seminoma17					1	1
FDM_C18_T1	FDM_C18	testis	metastasis	seminoma	resistant	panel	FFPE	FDM	yes	seminoma18					1	1
FDM_C19_T1	FDM_C19	testis	primary	seminoma	resistant	panel	FFPE	FDM	yes	seminoma19					1	1
FDM_C2_T1	FDM_C2	testis	primary	seminoma	resistant	panel	FFPE	FDM	yes	seminoma02					1	1
FDM_C20_T1	FDM_C20	testis	metastasis	seminoma	resistant	panel	FFPE	FDM	yes	seminoma20					1	1
FDM_C21_T1	FDM_C21	testis	metastasis	seminoma	resistant	panel	FFPE	FDM	yes	seminoma21					1	1
FDM_C22_T1	FDM_C22	testis	metastasis	seminoma	resistant	panel	FFPE	FDM	yes	seminoma22					1	1
FDM_C23_T1	FDM_C23	testis	metastasis	seminoma	resistant	panel	FFPE	FDM	yes	seminoma23					1	1
FDM_C24_T1	FDM_C24	testis	metastasis	nonseminoma	resistant	panel	FFPE	FDM	yes	nonseminoma01					1	1
FDM_C25_T1	FDM_C25	testis	metastasis	nonseminoma	resistant	panel	FFPE	FDM	yes	nonseminoma02					1	1
FDM_C26_T1	FDM_C26	testis	metastasis	nonseminoma	resistant	panel	FFPE	FDM	yes	nonseminoma03					1	1
FDM_C27_T1	FDM_C27	testis	primary	nonseminoma	resistant	panel	FFPE	FDM	yes	nonseminoma04					1	1
FDM_C28_T1	FDM_C28	testis	metastasis	nonseminoma	resistant	panel	FFPE	FDM	yes	nonseminoma05					1	1
FDM_C29_T1	FDM_C29	testis	metastasis	nonseminoma	resistant	panel	FFPE	FDM	yes	nonseminoma06					1	1
FDM_C3_T1	FDM_C3	testis	metastasis	seminoma	resistant	panel	FFPE	FDM	yes	seminoma03					1	1
FDM_C30_T1	FDM_C30	testis	metastasis	nonseminoma	resistant	panel	FFPE	FDM	yes	nonseminoma07					1	1
FDM_C31_T1	FDM_C31	testis	metastasis	nonseminoma	resistant	panel	FFPE	FDM	yes	nonseminoma08					1	1
FDM_C32_T1	FDM_C32	testis	primary	nonseminoma	resistant	panel	FFPE	FDM	yes	nonseminoma09					1	1
FDM_C33_T1	FDM_C33	testis	metastasis	nonseminoma	resistant	panel	FFPE	FDM	yes	nonseminoma10					1	1
FDM_C34_T1	FDM_C34	testis	primary	nonseminoma	resistant	panel	FFPE	FDM	yes	nonseminoma11					1	1
FDM_C35_T1	FDM_C35	testis	metastasis	nonseminoma	resistant	panel	FFPE	FDM	yes	nonseminoma12					1	1
FDM_C36_T1	FDM_C36	testis	metastasis	nonseminoma	resistant	panel	FFPE	FDM	yes	nonseminoma13					1	1
FDM_C37_T1	FDM_C37	testis	primary	nonseminoma	resistant	panel	FFPE	FDM	yes	nonseminoma14					1	1
FDM_C38_T1	FDM_C38	testis	primary	nonseminoma	resistant	panel	FFPE	FDM	yes	nonseminoma15					1	1
FDM_C39_T1	FDM_C39	testis	metastasis	nonseminoma	resistant	panel	FFPE	FDM	yes	nonseminoma16					1	1
FDM_C4_T1	FDM_C4	testis	primary	seminoma	resistant	panel	FFPE	FDM	yes	seminoma04					1	1
FDM_C40_T1	FDM_C40	testis	metastasis	nonseminoma	resistant	panel	FFPE	FDM	yes	nonseminoma17					1	1
FDM_C41_T1	FDM_C41	testis	metastasis	nonseminoma	resistant	panel	FFPE	FDM	yes	nonseminoma18					1	1
FDM_C42_T1	FDM_C42	testis	metastasis	nonseminoma	resistant	panel	FFPE	FDM	yes	nonseminoma19					1	1
FDM_C43_T1	FDM_C43	testis	primary	nonseminoma	resistant	panel	FFPE	FDM	yes	nonseminoma20					1	1
FDM_C44_T1	FDM_C44	testis	metastasis	nonseminoma	resistant	panel	FFPE	FDM	yes	nonseminoma21					1	1
FDM_C45_T1	FDM_C45	testis	metastasis	nonseminoma	resistant	panel	FFPE	FDM	yes	nonseminoma22					1	1
FDM_C46_T1	FDM_C46	testis	metastasis	nonseminoma	resistant	panel	FFPE	FDM	yes	nonseminoma23					1	1
FDM_C47_T1	FDM_C47	testis	metastasis	nonseminoma	resistant	panel	FFPE	FDM	yes	nonseminoma24					1	1
FDM_C48_T1	FDM_C48	testis	metastasis	nonseminoma	resistant	panel	FFPE	FDM	yes	nonseminoma25					1	1
FDM_C49_T1	FDM_C49	testis	primary	nonseminoma	resistant	panel	FFPE	FDM	yes	nonseminoma26					1	1
FDM_C5_T1	FDM_C5	testis	metastasis	seminoma	resistant	panel	FFPE	FDM	yes	seminoma05					1	1
FDM_C50_T1	FDM_C50	testis	metastasis	nonseminoma	resistant	panel	FFPE	FDM	yes	nonseminoma27					1	1
FDM_C51_T1	FDM_C51	testis	metastasis	nonseminoma	resistant	panel	FFPE	FDM	yes	nonseminoma28					1	1
FDM_C52_T1	FDM_C52	testis	primary	nonseminoma	resistant	panel	FFPE	FDM	yes	nonseminoma29					1	1
FDM_C53_T1	FDM_C53	testis	metastasis	nonseminoma	resistant	panel	FFPE	FDM	yes	nonseminoma30					1	1
FDM_C54_T1	FDM_C54	testis	metastasis	nonseminoma	resistant	panel	FFPE	FDM	yes	nonseminoma31					1	1
FDM_C55_T1	FDM_C55	testis	metastasis	nonseminoma	resistant	panel	FFPE	FDM	yes	nonseminoma32					1	1
FDM_C56_T1	FDM_C56	testis	metastasis	nonseminoma	resistant	panel	FFPE	FDM	yes	nonseminoma33					1	1
FDM_C57_T1	FDM_C57	testis	metastasis	nonseminoma	resistant	panel	FFPE	FDM	yes	nonseminoma34					1	1
FDM_C58_T1	FDM_C58	testis	metastasis	nonseminoma	resistant	panel	FFPE	FDM	yes	nonseminoma35					1	1
FDM_C59_T1	FDM_C59	testis	metastasis	nonseminoma	resistant	panel	FFPE	FDM	yes	nonseminoma36					1	1
FDM_C6_T1	FDM_C6	testis	metastasis	seminoma	resistant	panel	FFPE	FDM	yes	seminoma06					1	1
FDM_C60_T1	FDM_C60	testis	metastasis	nonseminoma	resistant	panel	FFPE	FDM	yes	nonseminoma37					1	1
FDM_C61_T1	FDM_C61	testis	primary	nonseminoma	resistant	panel	FFPE	FDM	yes	nonseminoma38					1	1
FDM_C62_T1	FDM_C62	testis	metastasis	nonseminoma	resistant	panel	FFPE	FDM	yes	nonseminoma39					1	1
FDM_C63_T1	FDM_C63	testis	metastasis	nonseminoma	resistant	panel	FFPE	FDM	yes	nonseminoma40					1	1
FDM_C64_T1	FDM_C64	testis	metastasis	nonseminoma	resistant	panel	FFPE	FDM	yes	nonseminoma41					1	1
FDM_C65_T1	FDM_C65	testis	primary	nonseminoma	resistant	panel	FFPE	FDM	yes	nonseminoma42					1	1
FDM_C66_T1	FDM_C66	testis	metastasis	nonseminoma	resistant	panel	FFPE	FDM	yes	nonseminoma43					1	1
FDM_C67_T1	FDM_C67	testis	metastasis	nonseminoma	resistant	panel	FFPE	FDM	yes	nonseminoma44					1	1
FDM_C68_T1	FDM_C68	testis	metastasis	nonseminoma	resistant	panel	FFPE	FDM	yes	nonseminoma45					1	1
FDM_C69_T1	FDM_C69	testis	primary	nonseminoma	resistant	panel	FFPE	FDM	yes	nonseminoma46					1	1
FDM_C7_T1	FDM_C7	testis	metastasis	seminoma	resistant	panel	FFPE	FDM	yes	seminoma07					1	1
FDM_C70_T1	FDM_C70	testis	metastasis	nonseminoma	resistant	panel	FFPE	FDM	yes	nonseminoma47					1	1
FDM_C71_T1	FDM_C71	testis	metastasis	nonseminoma	resistant	panel	FFPE	FDM	yes	nonseminoma48					1	1
FDM_C72_T1	FDM_C72	testis	metastasis	nonseminoma	resistant	panel	FFPE	FDM	yes	nonseminoma49					1	1
FDM_C73_T1	FDM_C73	testis	metastasis	nonseminoma	resistant	panel	FFPE	FDM	yes	nonseminoma50					1	1
FDM_C74_T1	FDM_C74	testis	metastasis	nonseminoma	resistant	panel	FFPE	FDM	yes	nonseminoma51					1	1
FDM_C75_T1	FDM_C75	testis	primary	nonseminoma	resistant	panel	FFPE	FDM	yes	nonseminoma52					1	1
FDM_C76_T1	FDM_C76	testis	metastasis	nonseminoma	resistant	panel	FFPE	FDM	yes	nonseminoma53					1	1
FDM_C77_T1	FDM_C77	testis	metastasis	nonseminoma	resistant	panel	FFPE	FDM	yes	nonseminoma54					1	1
FDM_C78_T1	FDM_C78	testis	metastasis	nonseminoma	resistant	panel	FFPE	FDM	yes	nonseminoma55					1	1
FDM_C79_T1	FDM_C79	testis	metastasis	nonseminoma	resistant	panel	FFPE	FDM	yes	nonseminoma56					1	1
FDM_C8_T1	FDM_C8	testis	primary	seminoma	resistant	panel	FFPE	FDM	yes	seminoma08					1	1
FDM_C80_T1	FDM_C80	testis	primary	nonseminoma	resistant	panel	FFPE	FDM	yes	nonseminoma57					1	1
FDM_C81_T1	FDM_C81	testis	metastasis	nonseminoma	resistant	panel	FFPE	FDM	yes	nonseminoma58					1	1
FDM_C82_T1	FDM_C82	testis	metastasis	nonseminoma	resistant	panel	FFPE	FDM	yes	nonseminoma59					1	1
FDM_C83_T1	FDM_C83	testis	metastasis	nonseminoma	resistant	panel	FFPE	FDM	yes	nonseminoma60					1	1
FDM_C84_T1	FDM_C84	testis	metastasis	nonseminoma	resistant	panel	FFPE	FDM	yes	nonseminoma61					1	1
FDM_C85_T1	FDM_C85	testis	metastasis	nonseminoma	resistant	panel	FFPE	FDM	yes	nonseminoma62					1	1
FDM_C86_T1	FDM_C86	testis	metastasis	nonseminoma	resistant	panel	FFPE	FDM	yes	nonseminoma63					1	1
FDM_C87_T1	FDM_C87	testis	metastasis	nonseminoma	resistant	panel	FFPE	FDM	yes	nonseminoma64					1	1
FDM_C88_T1	FDM_C88	testis	metastasis	nonseminoma	resistant	panel	FFPE	FDM	yes	nonseminoma65					1	1
FDM_C89_T1	FDM_C89	testis	metastasis	nonseminoma	resistant	panel	FFPE	FDM	yes	nonseminoma66					1	1
FDM_C9_T1	FDM_C9	testis	primary	seminoma	resistant	panel	FFPE	FDM	yes	seminoma09					1	1
FDM_C90_T1	FDM_C90	testis	metastasis	nonseminoma	resistant	panel	FFPE	FDM	yes	nonseminoma67					1	1
FDM_C91_T1	FDM_C91	testis	primary	nonseminoma	resistant	panel	FFPE	FDM	yes	nonseminoma68					1	1
FDM_C92_T1	FDM_C92	testis	metastasis	nonseminoma	resistant	panel	FFPE	FDM	yes	nonseminoma69					1	1
FDM_C93_T1	FDM_C93	testis	metastasis	nonseminoma	resistant	panel	FFPE	FDM	yes	nonseminoma70					1	1
FDM_C94_T1	FDM_C94	testis	metastasis	nonseminoma	resistant	panel	FFPE	FDM	yes	nonseminoma71					1	1
FDM_C95_T1	FDM_C95	testis	metastasis	nonseminoma	resistant	panel	FFPE	FDM	yes	nonseminoma72					1	1
FDM_C96_T1	FDM_C96	testis	metastasis	nonseminoma	resistant	panel	FFPE	FDM	yes	nonseminoma73					1	1
FDM_C97_T1	FDM_C97	testis	metastasis	nonseminoma	resistant	panel	FFPE	FDM	yes	nonseminoma74					1	1
FDM_C98_T1	FDM_C98	testis	metastasis	nonseminoma	resistant	panel	FFPE	FDM	yes	nonseminoma75					1	1
FDM_C99_T1	FDM_C99	testis	metastasis	nonseminoma	resistant	panel	FFPE	FDM	yes	nonseminoma76					1	1
ICR1_C1_T1	ICR1_C1	testis	primary	seminoma	sensitive/unselected	exome	FF	ICR1	yes		1	1		1	1	1	1
ICR1_C10_T1	ICR1_C10	testis	primary	unknown	sensitive/unselected	exome	FF	ICR1	yes					1	1
ICR1_C11_T1	ICR1_C11	testis	primary	seminoma	sensitive/unselected	exome	FF	ICR1	yes		1	1		1	1	1	1		1			1
ICR1_C12_T1	ICR1_C12	testis	primary	unknown	sensitive/unselected	exome	FF	ICR1	yes					1	1
ICR1_C13_T1	ICR1_C13	testis	primary	seminoma	sensitive/unselected	exome	FF	ICR1	yes		1	1		1	1	1	1		1			1
ICR1_C14_T1	ICR1_C14	testis	primary	seminoma	sensitive/unselected	exome	FF	ICR1	yes		1	1		1	1	1	1		1			1
ICR1_C15_T1	ICR1_C15	testis	primary	nonseminoma	sensitive/unselected	exome	FF	ICR1	yes		1	1		1	1	1	1		1			1
ICR1_C16_T1	ICR1_C16	testis	primary	seminoma	sensitive/unselected	exome	FF	ICR1	yes		1	1		1	1	1	1
ICR1_C17_T1	ICR1_C17	testis	primary	seminoma	sensitive/unselected	exome	FF	ICR1	yes		1	1		1	1	1	1
ICR1_C18_T1	ICR1_C18	testis	primary	nonseminoma	sensitive/unselected	exome	FF	ICR1	yes		1	1		1	1	1	1		1			1
ICR1_C19_T1	ICR1_C19	testis	primary	seminoma	sensitive/unselected	exome	FF	ICR1	yes		1	1		1	1	1	1		1			1
ICR1_C2_T1	ICR1_C2	testis	primary	seminoma	sensitive/unselected	exome	FF	ICR1	yes		1	1		1	1	1	1
ICR1_C20_T1	ICR1_C20	testis	primary	unknown	sensitive/unselected	exome	FF	ICR1	yes					1	1
ICR1_C21_T1	ICR1_C21	testis	primary	seminoma	sensitive/unselected	exome	FF	ICR1	yes		1	1		1	1	1	1
ICR1_C22_T1	ICR1_C22	testis	primary	nonseminoma	sensitive/unselected	exome	FF	ICR1	yes		1	1		1	1	1	1		1			1
ICR1_C23_T1	ICR1_C23	testis	primary	nonseminoma	sensitive/unselected	exome	FF	ICR1	yes					1	1	1	1
ICR1_C24_T1	ICR1_C24	testis	primary	seminoma	sensitive/unselected	exome	FF	ICR1	yes		1	1		1	1	1	1		1			1
ICR1_C25_T1	ICR1_C25	testis	primary	seminoma	sensitive/unselected	exome	FF	ICR1	yes					1	1	1	1
ICR1_C26_T1	ICR1_C26	testis	primary	nonseminoma	sensitive/unselected	exome	FF	ICR1	yes		1	1		1	1	1	1		1			1
ICR1_C27_T1	ICR1_C27	testis	primary	seminoma	sensitive/unselected	exome	FF	ICR1	yes		1	1		1	1	1	1		1			1
ICR1_C28_T1	ICR1_C28	testis	primary	nonseminoma	sensitive/unselected	exome	FF	ICR1	yes		1	1		1	1	1	1		1			1
ICR1_C29_T1	ICR1_C29	testis	primary	nonseminoma	sensitive/unselected	exome	FF	ICR1	yes		1	1		1	1	1	1		1			1
ICR1_C3_T1	ICR1_C3	testis	primary	nonseminoma	sensitive/unselected	exome	FF	ICR1	yes		1	1		1	1	1	1		1			1
ICR1_C30_T1	ICR1_C30	testis	primary	unknown	sensitive/unselected	exome	FF	ICR1	yes					1	1
ICR1_C31_T1	ICR1_C31	testis	primary	nonseminoma	sensitive/unselected	exome	FF	ICR1	yes					1	1	1	1
ICR1_C32_T1	ICR1_C32	testis	primary	seminoma	sensitive/unselected	exome	FF	ICR1	yes					1	1	1	1
ICR1_C33_T1	ICR1_C33	testis	primary	nonseminoma	sensitive/unselected	exome	FF	ICR1	yes		1	1		1	1	1	1		1			1
ICR1_C34_T1	ICR1_C34	testis	primary	nonseminoma	sensitive/unselected	exome	FF	ICR1	yes		1	1		1	1	1	1
ICR1_C35_T1	ICR1_C35	testis	primary	nonseminoma	sensitive/unselected	exome	FF	ICR1	yes		1	1		1	1	1	1		1			1
ICR1_C36_T1	ICR1_C36	testis	primary	nonseminoma	sensitive/unselected	exome	FF	ICR1	yes		1	1		1	1	1	1
ICR1_C37_T1	ICR1_C37	testis	primary	seminoma	sensitive/unselected	exome	FF	ICR1	yes					1	1	1	1
ICR1_C38_T1	ICR1_C38	testis	primary	nonseminoma	sensitive/unselected	exome	FF	ICR1	yes		1	1		1	1	1	1		1			1
ICR1_C39_T1	ICR1_C39	testis	primary	seminoma	sensitive/unselected	exome	FF	ICR1	yes		1	1		1	1	1	1
ICR1_C4_T1	ICR1_C4	testis	primary	unknown	sensitive/unselected	exome	FF	ICR1	yes					1	1
ICR1_C40_T1	ICR1_C40	testis	primary	nonseminoma	sensitive/unselected	exome	FF	ICR1	yes		1	1		1	1	1	1		1			1
ICR1_C41_T1	ICR1_C41	testis	primary	seminoma	sensitive/unselected	exome	FF	ICR1	yes		1	1		1	1	1	1		1			1
ICR1_C42_T1	ICR1_C42	testis	primary	unknown	sensitive/unselected	exome	FF	ICR1	yes					1	1
ICR1_C5_T1	ICR1_C5	testis	primary	unknown	sensitive/unselected	exome	FF	ICR1	yes					1	1
ICR1_C6_T1	ICR1_C6	testis	primary	unknown	sensitive/unselected	exome	FF	ICR1	yes					1	1
ICR1_C7_T1	ICR1_C7	testis	primary	seminoma	sensitive/unselected	exome	FF	ICR1	yes		1	1		1	1	1	1
ICR1_C8_T1	ICR1_C8	testis	primary	nonseminoma	sensitive/unselected	exome	FF	ICR1	yes		1	1		1	1	1	1		1			1
ICR1_C9_T1	ICR1_C9	testis	primary	unknown	sensitive/unselected	exome	FF	ICR1	yes					1	1
ICR2_C1_T1	ICR2_C1	testis	primary	nonseminoma	resistant	exome	FFPE	ICR2	yes					1	1	1	1
ICR2_C1_T2	ICR2_C1	testis	metastasis	nonseminoma	resistant	exome	FFPE	ICR2									1
ICR2_C10_T1	ICR2_C10	testis	metastasis	seminoma	resistant	exome	FFPE	ICR2	yes		1		1	1	1	1	1	1		1
ICR2_C11_T1	ICR2_C11	testis	primary	seminoma	resistant	exome	FFPE	ICR2	yes		1	1	1	1	1	1	1		1	1			1	1
ICR2_C11_T2	ICR2_C11	testis	metastasis	seminoma	resistant	exome	FFPE	ICR2			1		1				1			1			1	1
ICR2_C12_T1	ICR2_C12	testis	primary	seminoma	resistant	exome	FFPE	ICR2	yes		1	1	1	1	1	1	1	1	1	1				1
ICR2_C12_T2	ICR2_C12	testis	metastasis	seminoma	resistant	exome	FFPE	ICR2			1		1				1	1		1				1
ICR2_C13_T1	ICR2_C13	testis	primary	nonseminoma	resistant	exome	FFPE	ICR2	yes		1	1	1	1	1	1	1		1	1			1	1
ICR2_C13_T2	ICR2_C13	testis	metastasis	nonseminoma	resistant	exome	FFPE	ICR2			1		1				1			1			1	1
ICR2_C14_T1	ICR2_C14	testis	primary	nonseminoma	resistant	exome	FFPE	ICR2	yes		1	1	1	1	1	1	1		1	1
ICR2_C15_T1	ICR2_C15	testis	primary	nonseminoma	resistant	exome	FFPE	ICR2	yes		1	1	1	1	1	1	1		1	1			1	1
ICR2_C15_T2	ICR2_C15	testis	metastasis	nonseminoma	resistant	exome	FFPE	ICR2			1		1				1	1		1			1	1
ICR2_C16_T1	ICR2_C16	testis	primary	nonseminoma	resistant	exome	FFPE	ICR2	yes		1	1	1	1	1	1	1		1	1			1	1
ICR2_C16_T2	ICR2_C16	testis	metastasis	nonseminoma	resistant	exome	FFPE	ICR2			1		1				1						1	1
ICR2_C17_T1	ICR2_C17	testis	metastasis	nonseminoma	resistant	exome	FFPE	ICR2	yes		1		1	1	1	1	1	1		1
ICR2_C18_T1	ICR2_C18	testis	primary	nonseminoma	resistant	exome	FFPE	ICR2	yes		1	1	1	1	1	1	1		1	1			1	1
ICR2_C18_T2	ICR2_C18	testis	metastasis	nonseminoma	resistant	exome	FFPE	ICR2			1		1				1	1		1			1	1
ICR2_C19_T1	ICR2_C19	testis	primary	nonseminoma	resistant	exome	FFPE	ICR2	yes		1	1	1	1	1	1	1		1	1
ICR2_C2_T1	ICR2_C2	testis	primary	nonseminoma	resistant	exome	FFPE	ICR2	yes		1	1	1	1	1	1	1
ICR2_C20_T1	ICR2_C20	testis	primary	nonseminoma	resistant	exome	FFPE	ICR2	yes		1	1	1	1	1	1	1		1	1			1
ICR2_C20_T2	ICR2_C20	testis	metastasis	nonseminoma	resistant	exome	FFPE	ICR2			1		1				1			1			1
ICR2_C21_T1	ICR2_C21	testis	primary	seminoma	resistant	exome	FFPE	ICR2	yes		1	1	1	1	1	1	1		1	1
ICR2_C22_T1	ICR2_C22	testis	primary	seminoma	resistant	exome	FFPE	ICR2	yes		1	1	1	1	1	1	1	1	1	1
ICR2_C23_T1	ICR2_C23	testis	metastasis	seminoma	resistant	exome	FFPE	ICR2	yes		1		1	1	1	1	1			1
ICR2_C24_T1	ICR2_C24	testis	primary	nonseminoma	resistant	exome	FFPE	ICR2	yes		1	1	1	1	1	1	1		1	1
ICR2_C25_T1	ICR2_C25	testis	primary	nonseminoma	resistant	exome	FFPE	ICR2	yes		1	1	1	1	1	1	1		1	1
ICR2_C26_T1	ICR2_C26	testis	metastasis	nonseminoma	resistant	exome	FFPE	ICR2	yes					1	1	1	1
ICR2_C3_T1	ICR2_C3	testis	primary	nonseminoma	resistant	exome	FFPE	ICR2			1	1	1				1		1	1			1	1
ICR2_C3_T2	ICR2_C3	testis	metastasis	nonseminoma	resistant	exome	FFPE	ICR2			1		1				1	1		1			1	1
ICR2_C3_T3	ICR2_C3	testis	metastasis	nonseminoma	resistant	exome	FFPE	ICR2	yes		1		1	1	1	1	1	1					1	1
ICR2_C4_T1	ICR2_C4	testis	primary	nonseminoma	resistant	exome	FFPE	ICR2	yes					1	1	1	1
ICR2_C4_T2	ICR2_C4	testis	metastasis	nonseminoma	resistant	exome	FFPE	ICR2			1		1				1
ICR2_C5_T1	ICR2_C5	testis	primary	seminoma	resistant	exome	FFPE	ICR2	yes		1	1	1	1	1	1	1		1	1
ICR2_C6_T1	ICR2_C6	testis	primary	nonseminoma	resistant	exome	FFPE	ICR2	yes		1	1	1	1	1	1	1		1	1
ICR2_C7_T1	ICR2_C7	testis	primary	nonseminoma	resistant	exome	FFPE	ICR2	yes		1	1	1	1	1	1	1		1	1			1	1
ICR2_C7_T2	ICR2_C7	testis	metastasis	nonseminoma	resistant	exome	FFPE	ICR2			1		1				1			1			1	1
ICR2_C8_T1	ICR2_C8	testis	primary	nonseminoma	resistant	exome	FFPE	ICR2	yes		1	1	1	1	1	1	1		1	1
ICR2_C9_T1	ICR2_C9	testis	primary	nonseminoma	resistant	exome	FFPE	ICR2	yes		1	1	1	1	1	1	1		1	1			1	1
ICR2_C9_T2	ICR2_C9	testis	metastasis	nonseminoma	resistant	exome	FFPE	ICR2			1		1				1			1			1	1
ICR2_C9_T3	ICR2_C9	testis	metastasis	nonseminoma	resistant	exome	FFPE	ICR2			1		1				1						1	1
MSK_C1_T1	MSK_C1	extragonadal	primary	nonseminoma	resistant	panel	FFPE	MSK	yes	P-0000095-T01					1	1
MSK_C10_T1	MSK_C10	testis	metastasis	seminoma	resistant	panel	FFPE	MSK	yes	P-0000261-T01					1	1
MSK_C100_T1	MSK_C100	testis	metastasis	nonseminoma	unknown	panel	FFPE	MSK	yes	P-0003100-T01					1
MSK_C101_T1	MSK_C101	extragonadal	primary	seminoma	sensitive/unselected	panel	FFPE	MSK	yes	P-0003105-T01					1	1
MSK_C102_T1	MSK_C102	testis	metastasis	seminoma	resistant	panel	FFPE	MSK	yes	P-0003153-T01					1	1
MSK_C103_T1	MSK_C103	testis	primary	seminoma	resistant	panel	FFPE	MSK	yes	P-0003227-T01					1	1
MSK_C104_T1	MSK_C104	extragonadal	primary	seminoma	resistant	panel	FFPE	MSK	yes	P-0003230-T01					1	1
MSK_C105_T1	MSK_C105	testis	primary	seminoma	sensitive/unselected	panel	FFPE	MSK	yes	P-0003245-T01					1	1
MSK_C106_T1	MSK_C106	testis	primary	seminoma	resistant	panel	FFPE	MSK	yes	P-0003246-T01					1	1
MSK_C107_T1	MSK_C107	testis	metastasis	nonseminoma	resistant	panel	FFPE	MSK	yes	P-0003313-T01					1	1
MSK_C108_T1	MSK_C108	testis	metastasis	nonseminoma	resistant	panel	FFPE	MSK	yes	P-0003315-T01					1	1
MSK_C109_T1	MSK_C109	testis	primary	nonseminoma	unknown	panel	FFPE	MSK	yes	P-0003326-T01					1
MSK_C11_T1	MSK_C11	testis	metastasis	nonseminoma	resistant	panel	FFPE	MSK	yes	P-0000287-T01					1	1
MSK_C110_T1	MSK_C110	extragonadal	primary	nonseminoma	sensitive/unselected	panel	FFPE	MSK	yes	P-0003349-T01					1	1
MSK_C111_T1	MSK_C111	testis	primary	nonseminoma	sensitive/unselected	panel	FFPE	MSK	yes	P-0003410-T01					1	1
MSK_C111_T2	MSK_C111	testis	primary	nonseminoma	sensitive/unselected	panel	FFPE	MSK		P-0003410-T02
MSK_C112_T1	MSK_C112	testis	primary	nonseminoma	sensitive/unselected	panel	FFPE	MSK	yes	P-0003445-T01					1	1
MSK_C113_T1	MSK_C113	testis	primary	seminoma	resistant	panel	FFPE	MSK	yes	P-0003451-T01					1	1
MSK_C114_T1	MSK_C114	testis	primary	seminoma	resistant	panel	FFPE	MSK	yes	P-0003463-T02					1	1
MSK_C115_T1	MSK_C115	testis	metastasis	nonseminoma	sensitive/unselected	panel	FFPE	MSK	yes	P-0003517-T01					1	1
MSK_C116_T1	MSK_C116	extragonadal	primary	nonseminoma	resistant	panel	FFPE	MSK	yes	P-0003533-T01					1	1
MSK_C116_T2	MSK_C116	extragonadal	metastasis	nonseminoma	resistant	panel	FFPE	MSK		P-0003533-T03
MSK_C117_T1	MSK_C117	extragonadal	primary	nonseminoma	resistant	panel	FFPE	MSK	yes	P-0003564-T01					1	1
MSK_C118_T1	MSK_C118	testis	primary	nonseminoma	sensitive/unselected	panel	FFPE	MSK	yes	P-0003576-T01					1	1
MSK_C119_T1	MSK_C119	testis	primary	nonseminoma	sensitive/unselected	panel	FFPE	MSK	yes	P-0003608-T01					1	1
MSK_C12_T1	MSK_C12	testis	primary	seminoma	resistant	panel	FFPE	MSK	yes	P-0000429-T01					1	1
MSK_C120_T1	MSK_C120	testis	primary	nonseminoma	unknown	panel	FFPE	MSK	yes	P-0003653-T01					1
MSK_C121_T1	MSK_C121	testis	metastasis	nonseminoma	unknown	panel	FFPE	MSK	yes	P-0003759-T01					1
MSK_C122_T1	MSK_C122	extragonadal	primary	nonseminoma	unknown	panel	FFPE	MSK	yes	P-0003777-T01					1
MSK_C123_T1	MSK_C123	testis	primary	nonseminoma	sensitive/unselected	panel	FFPE	MSK	yes	P-0003798-T01					1	1
MSK_C124_T1	MSK_C124	testis	primary	nonseminoma	sensitive/unselected	panel	FFPE	MSK	yes	P-0003830-T01					1	1
MSK_C125_T1	MSK_C125	extragonadal	primary	nonseminoma	resistant	panel	FFPE	MSK	yes	P-0003834-T01					1	1
MSK_C126_T1	MSK_C126	extragonadal	primary	seminoma	unknown	panel	FFPE	MSK	yes	P-0003849-T01					1
MSK_C127_T1	MSK_C127	testis	primary	nonseminoma	resistant	panel	FFPE	MSK	yes	P-0003929-T01					1	1
MSK_C128_T1	MSK_C128	testis	metastasis	seminoma	sensitive/unselected	panel	FFPE	MSK	yes	P-0003963-T01					1	1
MSK_C129_T1	MSK_C129	extragonadal	metastasis	nonseminoma	resistant	panel	FFPE	MSK	yes	P-0003994-T01					1	1
MSK_C13_T1	MSK_C13	testis	metastasis	nonseminoma	resistant	panel	FFPE	MSK	yes	P-0000443-T01					1	1
MSK_C130_T1	MSK_C130	extragonadal	primary	nonseminoma	resistant	panel	FFPE	MSK	yes	P-0004002-T01					1	1
MSK_C131_T1	MSK_C131	testis	primary	seminoma	sensitive/unselected	panel	FFPE	MSK	yes	P-0004014-T01					1	1
MSK_C132_T1	MSK_C132	testis	metastasis	nonseminoma	resistant	panel	FFPE	MSK	yes	P-0004019-T01					1	1
MSK_C133_T1	MSK_C133	testis	primary	seminoma	sensitive/unselected	panel	FFPE	MSK	yes	P-0004034-T01					1	1
MSK_C134_T1	MSK_C134	testis	metastasis	nonseminoma	resistant	panel	FFPE	MSK	yes	P-0004084-T01					1	1
MSK_C135_T1	MSK_C135	testis	primary	nonseminoma	sensitive/unselected	panel	FFPE	MSK	yes	P-0004149-T01					1	1
MSK_C136_T1	MSK_C136	testis	primary	nonseminoma	sensitive/unselected	panel	FFPE	MSK	yes	P-0004184-T01					1	1
MSK_C137_T1	MSK_C137	testis	primary	seminoma	resistant	panel	FFPE	MSK	yes	P-0004273-T01					1	1
MSK_C138_T1	MSK_C138	testis	primary	seminoma	unknown	panel	FFPE	MSK	yes	P-0004302-T01					1
MSK_C139_T1	MSK_C139	testis	primary	nonseminoma	unknown	panel	FFPE	MSK		P-0004373-T01
MSK_C139_T2	MSK_C139	testis	metastasis	nonseminoma	unknown	panel	FFPE	MSK	yes	P-0004373-T02					1
MSK_C14_T1	MSK_C14	testis	metastasis	nonseminoma	resistant	panel	FFPE	MSK	yes	P-0000450-T01					1	1
MSK_C140_T1	MSK_C140	testis	primary	nonseminoma	sensitive/unselected	panel	FFPE	MSK	yes	P-0004398-T01					1	1
MSK_C141_T1	MSK_C141	testis	metastasis	nonseminoma	unknown	panel	FFPE	MSK	yes	P-0004417-T01					1
MSK_C142_T1	MSK_C142	testis	primary	nonseminoma	unknown	panel	FFPE	MSK	yes	P-0004429-T01					1
MSK_C143_T1	MSK_C143	testis	metastasis	nonseminoma	unknown	panel	FF	MSK	yes	P-0004506-T01					1
MSK_C144_T1	MSK_C144	testis	metastasis	nonseminoma	sensitive/unselected	panel	FF	MSK	yes	P-0004563-T01					1	1
MSK_C145_T1	MSK_C145	testis	metastasis	nonseminoma	unknown	panel	FF	MSK	yes	P-0004572-T01					1
MSK_C146_T1	MSK_C146	testis	primary	seminoma	sensitive/unselected	panel	FF	MSK	yes	P-0004577-T01					1	1
MSK_C147_T1	MSK_C147	testis	metastasis	seminoma	resistant	panel	FF	MSK	yes	P-0004621-T01					1	1
MSK_C148_T1	MSK_C148	testis	primary	nonseminoma	sensitive/unselected	panel	FF	MSK	yes	P-0004632-T01					1	1
MSK_C149_T1	MSK_C149	testis	metastasis	nonseminoma	unknown	panel	FF	MSK	yes	P-0004726-T01					1
MSK_C149_T2	MSK_C149	testis	metastasis	nonseminoma	unknown	panel	FF	MSK		P-0004726-T02
MSK_C15_T1	MSK_C15	testis	metastasis	nonseminoma	resistant	panel	FFPE	MSK	yes	P-0000456-T01					1	1
MSK_C150_T1	MSK_C150	testis	metastasis	nonseminoma	resistant	panel	FF	MSK	yes	P-0004732-T01					1	1
MSK_C151_T1	MSK_C151	extragonadal	primary	seminoma	sensitive/unselected	panel	FF	MSK	yes	P-0004763-T01					1	1
MSK_C152_T1	MSK_C152	testis	primary	nonseminoma	sensitive/unselected	panel	FF	MSK	yes	P-0004785-T01					1	1
MSK_C153_T1	MSK_C153	testis	metastasis	seminoma	sensitive/unselected	panel	FF	MSK	yes	P-0004820-T01					1	1
MSK_C154_T1	MSK_C154	testis	metastasis	nonseminoma	sensitive/unselected	panel	FF	MSK	yes	P-0004840-T01					1	1
MSK_C155_T1	MSK_C155	testis	primary	nonseminoma	resistant	panel	FF	MSK	yes	P-0004868-T01					1	1
MSK_C156_T1	MSK_C156	testis	primary	seminoma	resistant	panel	FF	MSK		P-0004880-T01
MSK_C156_T2	MSK_C156	testis	metastasis	seminoma	resistant	panel	FFPE	MSK	yes	P-0004880-T02					1	1
MSK_C157_T1	MSK_C157	testis	metastasis	seminoma	resistant	panel	FF	MSK	yes	P-0004978-T01					1	1
MSK_C158_T1	MSK_C158	testis	metastasis	seminoma	unknown	panel	FF	MSK	yes	P-0004989-T01					1
MSK_C159_T1	MSK_C159	testis	primary	nonseminoma	sensitive/unselected	panel	FF	MSK	yes	P-0005055-T01					1	1
MSK_C16_T1	MSK_C16	extragonadal	primary	nonseminoma	resistant	panel	FFPE	MSK	yes	P-0000461-T01					1	1
MSK_C160_T1	MSK_C160	testis	primary	nonseminoma	unknown	panel	FF	MSK	yes	P-0005099-T01					1
MSK_C161_T1	MSK_C161	testis	primary	seminoma	unknown	panel	FF	MSK	yes	P-0005116-T01					1
MSK_C162_T1	MSK_C162	testis	metastasis	seminoma	sensitive/unselected	panel	FFPE	MSK	yes	P-0005182-T01					1	1
MSK_C163_T1	MSK_C163	testis	primary	nonseminoma	sensitive/unselected	panel	FF	MSK	yes	P-0005276-T01					1	1
MSK_C164_T1	MSK_C164	testis	primary	seminoma	resistant	panel	FF	MSK	yes	P-0005425-T01					1	1
MSK_C165_T1	MSK_C165	extragonadal	primary	nonseminoma	unknown	panel	FF	MSK	yes	P-0005438-T01					1
MSK_C166_T1	MSK_C166	testis	primary	nonseminoma	unknown	panel	FF	MSK	yes	P-0005441-T01					1
MSK_C167_T1	MSK_C167	extragonadal	metastasis	seminoma	sensitive/unselected	panel	FF	MSK	yes	P-0005444-T01					1	1
MSK_C168_T1	MSK_C168	testis	primary	nonseminoma	sensitive/unselected	panel	FF	MSK	yes	P-0005515-T01					1	1
MSK_C169_T1	MSK_C169	extragonadal	primary	nonseminoma	unknown	panel	FF	MSK	yes	P-0005572-T03					1
MSK_C17_T1	MSK_C17	testis	metastasis	nonseminoma	unknown	panel	FFPE	MSK	yes	P-0000475-T01					1
MSK_C170_T1	MSK_C170	testis	metastasis	nonseminoma	unknown	panel	FF	MSK	yes	P-0005608-T01					1
MSK_C171_T1	MSK_C171	testis	metastasis	nonseminoma	unknown	panel	FF	MSK	yes	P-0005684-T01					1
MSK_C172_T1	MSK_C172	testis	metastasis	nonseminoma	unknown	panel	FF	MSK	yes	P-0005685-T01					1
MSK_C173_T1	MSK_C173	testis	metastasis	seminoma	unknown	panel	FF	MSK	yes	P-0005699-T01					1
MSK_C174_T1	MSK_C174	testis	metastasis	nonseminoma	unknown	panel	FF	MSK	yes	P-0005754-T01					1
MSK_C175_T1	MSK_C175	extragonadal	primary	nonseminoma	unknown	panel	FF	MSK	yes	P-0005777-T02					1
MSK_C176_T1	MSK_C176	testis	metastasis	seminoma	resistant	panel	FF	MSK	yes	P-0005889-T01					1	1
MSK_C177_T1	MSK_C177	extragonadal	primary	nonseminoma	unknown	panel	FF	MSK	yes	P-0005964-T01					1
MSK_C178_T1	MSK_C178	testis	primary	seminoma	sensitive/unselected	panel	FF	MSK	yes	P-0005973-T01					1	1
MSK_C179_T1	MSK_C179	extragonadal	primary	seminoma	sensitive/unselected	panel	FF	MSK	yes	P-0006017-T01					1	1
MSK_C18_T1	MSK_C18	testis	metastasis	nonseminoma	resistant	panel	FFPE	MSK	yes	P-0000503-T01					1	1
MSK_C180_T1	MSK_C180	extragonadal	primary	seminoma	unknown	panel	FF	MSK	yes	P-0006101-T01					1
MSK_C181_T1	MSK_C181	testis	primary	seminoma	resistant	panel	FF	MSK	yes	P-0006111-T01					1	1
MSK_C182_T1	MSK_C182	testis	primary	nonseminoma	sensitive/unselected	panel	FF	MSK	yes	P-0006187-T01					1	1
MSK_C183_T1	MSK_C183	extragonadal	primary	nonseminoma	resistant	panel	FF	MSK	yes	P-0006229-T01					1	1
MSK_C184_T1	MSK_C184	testis	metastasis	nonseminoma	unknown	panel	FF	MSK	yes	P-0006327-T01					1
MSK_C185_T1	MSK_C185	testis	primary	nonseminoma	sensitive/unselected	panel	FF	MSK	yes	P-0006338-T01					1	1
MSK_C186_T1	MSK_C186	testis	metastasis	nonseminoma	resistant	panel	FF	MSK	yes	P-0006413-T01					1	1
MSK_C187_T1	MSK_C187	testis	primary	nonseminoma	sensitive/unselected	panel	FF	MSK	yes	P-0006427-T01					1	1
MSK_C188_T1	MSK_C188	testis	primary	nonseminoma	resistant	panel	FFPE	MSK	yes	P-0006552-T01					1	1
MSK_C189_T1	MSK_C189	testis	primary	nonseminoma	unknown	panel	FFPE	MSK	yes	P-0006600-T01					1
MSK_C19_T1	MSK_C19	extragonadal	primary	nonseminoma	resistant	panel	FFPE	MSK	yes	P-0000598-T01					1	1
MSK_C190_T1	MSK_C190	testis	primary	nonseminoma	resistant	panel	FFPE	MSK	yes	P-0006648-T01					1	1
MSK_C191_T1	MSK_C191	testis	metastasis	seminoma	resistant	panel	FFPE	MSK	yes	P-0006858-T01					1	1
MSK_C192_T1	MSK_C192	testis	primary	seminoma	sensitive/unselected	panel	FFPE	MSK	yes	P-0007011-T01					1	1
MSK_C193_T1	MSK_C193	testis	primary	seminoma	resistant	panel	FFPE	MSK	yes	P-0007053-T01					1	1
MSK_C194_T1	MSK_C194	testis	primary	seminoma	resistant	panel	FFPE	MSK	yes	P-0007056-T01					1	1
MSK_C195_T1	MSK_C195	testis	primary	nonseminoma	resistant	panel	FFPE	MSK	yes	P-0007058-T01					1	1
MSK_C196_T1	MSK_C196	testis	metastasis	nonseminoma	resistant	panel	FFPE	MSK	yes	P-0007110-T01					1	1
MSK_C197_T1	MSK_C197	testis	metastasis	nonseminoma	unknown	panel	FFPE	MSK	yes	P-0007237-T01					1
MSK_C198_T1	MSK_C198	testis	primary	nonseminoma	sensitive/unselected	panel	FFPE	MSK	yes	P-0007283-T01					1	1
MSK_C199_T1	MSK_C199	extragonadal	primary	seminoma	unknown	panel	FFPE	MSK	yes	P-0007524-T01					1
MSK_C2_T1	MSK_C2	testis	metastasis	nonseminoma	unknown	panel	FFPE	MSK	yes	P-0000100-T02					1
MSK_C20_T1	MSK_C20	extragonadal	primary	nonseminoma	unknown	panel	FFPE	MSK	yes	P-0000648-T01					1
MSK_C200_T1	MSK_C200	testis	primary	nonseminoma	unknown	panel	FFPE	MSK	yes	P-0007742-T01					1
MSK_C201_T1	MSK_C201	testis	metastasis	nonseminoma	unknown	panel	FFPE	MSK	yes	P-0007778-T01					1
MSK_C202_T1	MSK_C202	testis	primary	nonseminoma	unknown	panel	FFPE	MSK	yes	P-0007884-T01					1
MSK_C203_T1	MSK_C203	testis	primary	nonseminoma	unknown	panel	FFPE	MSK	yes	P-0007920-T01					1
MSK_C204_T1	MSK_C204	testis	metastasis	nonseminoma	unknown	panel	FFPE	MSK	yes	P-0007992-T01					1
MSK_C205_T1	MSK_C205	testis	primary	seminoma	unknown	panel	FFPE	MSK	yes	P-0008001-T01					1
MSK_C206_T1	MSK_C206	extragonadal	primary	nonseminoma	unknown	panel	FFPE	MSK	yes	P-0008017-T01					1
MSK_C207_T1	MSK_C207	testis	primary	nonseminoma	unknown	panel	FFPE	MSK	yes	P-0008047-T01					1
MSK_C208_T1	MSK_C208	extragonadal	primary	nonseminoma	unknown	panel	FFPE	MSK	yes	P-0008231-T01					1
MSK_C209_T1	MSK_C209	extragonadal	primary	nonseminoma	unknown	panel	FFPE	MSK	yes	P-0008309-T01					1
MSK_C21_T1	MSK_C21	testis	metastasis	nonseminoma	resistant	panel	FFPE	MSK	yes	P-0000650-T01					1	1
MSK_C210_T1	MSK_C210	testis	primary	seminoma	unknown	panel	FFPE	MSK	yes	P-0008342-T01					1
MSK_C211_T1	MSK_C211	testis	metastasis	nonseminoma	unknown	panel	FFPE	MSK	yes	P-0008530-T01					1
MSK_C212_T1	MSK_C212	testis	primary	nonseminoma	unknown	panel	FFPE	MSK	yes	P-0008544-T02					1
MSK_C213_T1	MSK_C213	testis	metastasis	nonseminoma	unknown	panel	FFPE	MSK		P-0008569-T01
MSK_C213_T2	MSK_C213	testis	metastasis	nonseminoma	unknown	panel	FFPE	MSK	yes	P-0008569-T02					1
MSK_C214_T1	MSK_C214	testis	primary	nonseminoma	unknown	panel	FFPE	MSK	yes	P-0008587-T01					1
MSK_C215_T1	MSK_C215	testis	primary	nonseminoma	unknown	panel	FFPE	MSK	yes	P-0008670-T04					1
MSK_C216_T1	MSK_C216	testis	metastasis	nonseminoma	unknown	panel	FFPE	MSK	yes	P-0008687-T01					1
MSK_C217_T1	MSK_C217	testis	metastasis	nonseminoma	unknown	panel	FFPE	MSK	yes	P-0008710-T01					1
MSK_C218_T1	MSK_C218	testis	primary	nonseminoma	unknown	panel	FFPE	MSK	yes	P-0008783-T01					1
MSK_C219_T1	MSK_C219	testis	metastasis	nonseminoma	unknown	panel	FFPE	MSK	yes	P-0008811-T01					1
MSK_C22_T1	MSK_C22	testis	primary	seminoma	sensitive/unselected	panel	FFPE	MSK	yes	P-0000654-T01					1	1
MSK_C220_T1	MSK_C220	testis	metastasis	nonseminoma	unknown	panel	FFPE	MSK	yes	P-0008814-T01					1
MSK_C221_T1	MSK_C221	testis	primary	nonseminoma	unknown	panel	FFPE	MSK	yes	P-0008842-T01					1
MSK_C222_T1	MSK_C222	extragonadal	primary	nonseminoma	unknown	panel	FFPE	MSK		P-0008885-T04
MSK_C222_T2	MSK_C222	testis	metastasis	nonseminoma	unknown	panel	FFPE	MSK	yes	P-0008885-T03					1
MSK_C223_T1	MSK_C223	extragonadal	metastasis	nonseminoma	unknown	panel	FFPE	MSK	yes	P-0008958-T01					1
MSK_C224_T1	MSK_C224	extragonadal	primary	nonseminoma	unknown	panel	FFPE	MSK	yes	P-0008962-T02					1
MSK_C225_T1	MSK_C225	extragonadal	metastasis	seminoma	unknown	panel	FFPE	MSK	yes	P-0008969-T01					1
MSK_C226_T1	MSK_C226	extragonadal	primary	nonseminoma	unknown	panel	FFPE	MSK		P-0008995-T01
MSK_C226_T2	MSK_C226	extragonadal	primary	nonseminoma	unknown	panel	FFPE	MSK	yes	P-0008995-T02					1
MSK_C227_T1	MSK_C227	testis	primary	nonseminoma	unknown	panel	FFPE	MSK	yes	P-0009179-T01					1
MSK_C228_T1	MSK_C228	testis	primary	nonseminoma	unknown	panel	FFPE	MSK	yes	P-0009427-T01					1
MSK_C229_T1	MSK_C229	testis	metastasis	nonseminoma	unknown	panel	FFPE	MSK	yes	P-0009459-T01					1
MSK_C23_T1	MSK_C23	extragonadal	metastasis	nonseminoma	resistant	panel	FFPE	MSK	yes	P-0000663-T01					1	1
MSK_C230_T1	MSK_C230	testis	primary	seminoma	unknown	panel	FFPE	MSK	yes	P-0009541-T01					1
MSK_C231_T1	MSK_C231	testis	primary	nonseminoma	unknown	panel	FFPE	MSK	yes	P-0009544-T01					1
MSK_C232_T1	MSK_C232	testis	primary	nonseminoma	unknown	panel	FFPE	MSK	yes	P-0009583-T01					1
MSK_C233_T1	MSK_C233	testis	primary	nonseminoma	unknown	panel	FFPE	MSK	yes	P-0009652-T01					1
MSK_C234_T1	MSK_C234	testis	primary	nonseminoma	unknown	panel	FFPE	MSK	yes	P-0009734-T01					1
MSK_C235_T1	MSK_C235	testis	primary	nonseminoma	unknown	panel	FFPE	MSK	yes	P-0009797-T01					1
MSK_C236_T1	MSK_C236	testis	primary	seminoma	unknown	panel	FFPE	MSK	yes	P-0010026-T01					1
MSK_C237_T1	MSK_C237	testis	metastasis	nonseminoma	unknown	panel	FFPE	MSK	yes	P-0010455-T01					1
MSK_C238_T1	MSK_C238	testis	primary	seminoma	unknown	panel	FFPE	MSK	yes	P-0010493-T01					1
MSK_C239_T1	MSK_C239	extragonadal	primary	nonseminoma	unknown	panel	FFPE	MSK	yes	P-0010500-T01					1
MSK_C24_T1	MSK_C24	testis	metastasis	nonseminoma	sensitive/unselected	panel	FFPE	MSK	yes	P-0000664-T01					1	1
MSK_C240_T1	MSK_C240	testis	primary	seminoma	unknown	panel	FFPE	MSK	yes	P-0010567-T01					1
MSK_C241_T1	MSK_C241	testis	primary	nonseminoma	unknown	panel	FFPE	MSK	yes	P-0010630-T01					1
MSK_C242_T1	MSK_C242	testis	primary	nonseminoma	unknown	panel	FFPE	MSK	yes	P-0010646-T01					1
MSK_C243_T1	MSK_C243	extragonadal	primary	nonseminoma	unknown	panel	FFPE	MSK	yes	P-0010846-T01					1
MSK_C244_T1	MSK_C244	testis	primary	nonseminoma	unknown	panel	FFPE	MSK	yes	P-0010893-T01					1
MSK_C245_T1	MSK_C245	testis	metastasis	nonseminoma	unknown	panel	FFPE	MSK	yes	P-0010955-T01					1
MSK_C246_T1	MSK_C246	testis	primary	nonseminoma	unknown	panel	FFPE	MSK	yes	P-0010972-T01					1
MSK_C247_T1	MSK_C247	testis	primary	nonseminoma	unknown	panel	FFPE	MSK	yes	P-0010998-T01					1
MSK_C248_T1	MSK_C248	extragonadal	primary	nonseminoma	unknown	panel	FFPE	MSK	yes	P-0011137-T01					1
MSK_C249_T1	MSK_C249	testis	metastasis	nonseminoma	unknown	panel	FFPE	MSK	yes	P-0011200-T01					1
MSK_C25_T1	MSK_C25	testis	metastasis	seminoma	resistant	panel	FFPE	MSK	yes	P-0000665-T01					1	1
MSK_C250_T1	MSK_C250	testis	metastasis	nonseminoma	unknown	panel	FFPE	MSK	yes	P-0011356-T01					1
MSK_C251_T1	MSK_C251	testis	primary	nonseminoma	unknown	panel	FFPE	MSK	yes	P-0011375-T01					1
MSK_C252_T1	MSK_C252	testis	metastasis	nonseminoma	unknown	panel	FFPE	MSK	yes	P-0011419-T01					1
MSK_C253_T1	MSK_C253	extragonadal	metastasis	nonseminoma	unknown	panel	FFPE	MSK	yes	P-0011421-T01					1
MSK_C254_T1	MSK_C254	extragonadal	primary	nonseminoma	unknown	panel	FFPE	MSK	yes	P-0011430-T01					1
MSK_C255_T1	MSK_C255	extragonadal	primary	seminoma	unknown	panel	FFPE	MSK	yes	P-0011518-T01					1
MSK_C256_T1	MSK_C256	testis	primary	nonseminoma	unknown	panel	FFPE	MSK	yes	P-0012050-T01					1
MSK_C257_T1	MSK_C257	testis	primary	seminoma	unknown	panel	FFPE	MSK	yes	P-0012094-T01					1
MSK_C26_T1	MSK_C26	testis	metastasis	nonseminoma	resistant	panel	FFPE	MSK	yes	P-0000685-T01					1	1
MSK_C27_T1	MSK_C27	testis	metastasis	nonseminoma	resistant	panel	FFPE	MSK	yes	P-0000707-T01					1	1
MSK_C28_T1	MSK_C28	testis	metastasis	nonseminoma	unknown	panel	FFPE	MSK	yes	P-0000747-T01					1
MSK_C29_T1	MSK_C29	testis	primary	seminoma	resistant	panel	FFPE	MSK	yes	P-0000771-T01					1	1
MSK_C3_T1	MSK_C3	testis	primary	seminoma	sensitive/unselected	panel	FFPE	MSK	yes	P-0000108-T01					1	1
MSK_C30_T1	MSK_C30	testis	metastasis	nonseminoma	unknown	panel	FFPE	MSK	yes	P-0000782-T01					1
MSK_C31_T1	MSK_C31	extragonadal	primary	nonseminoma	resistant	panel	FFPE	MSK	yes	P-0000784-T01					1	1
MSK_C32_T1	MSK_C32	testis	metastasis	seminoma	resistant	panel	FFPE	MSK	yes	P-0000791-T01					1	1
MSK_C33_T1	MSK_C33	testis	primary	seminoma	resistant	panel	FFPE	MSK	yes	P-0000799-T01					1	1
MSK_C34_T1	MSK_C34	testis	metastasis	nonseminoma	resistant	panel	FFPE	MSK	yes	P-0000941-T01					1	1
MSK_C35_T1	MSK_C35	testis	metastasis	nonseminoma	resistant	panel	FFPE	MSK	yes	P-0000961-T01					1	1
MSK_C36_T1	MSK_C36	testis	primary	nonseminoma	sensitive/unselected	panel	FFPE	MSK	yes	P-0000992-T01					1	1
MSK_C37_T1	MSK_C37	testis	primary	nonseminoma	resistant	panel	FFPE	MSK	yes	P-0001004-T01					1	1
MSK_C38_T1	MSK_C38	testis	metastasis	nonseminoma	unknown	panel	FFPE	MSK	yes	P-0001009-T01					1
MSK_C39_T1	MSK_C39	testis	primary	nonseminoma	resistant	panel	FFPE	MSK	yes	P-0001012-T01					1	1
MSK_C4_T1	MSK_C4	testis	metastasis	nonseminoma	resistant	panel	FFPE	MSK	yes	P-0000123-T01					1	1
MSK_C40_T1	MSK_C40	testis	metastasis	seminoma	resistant	panel	FFPE	MSK	yes	P-0001014-T01					1	1
MSK_C41_T1	MSK_C41	testis	primary	nonseminoma	resistant	panel	FFPE	MSK	yes	P-0001048-T01					1	1
MSK_C42_T1	MSK_C42	testis	metastasis	nonseminoma	resistant	panel	FFPE	MSK	yes	P-0001106-T01					1	1
MSK_C43_T1	MSK_C43	testis	metastasis	nonseminoma	resistant	panel	FFPE	MSK	yes	P-0001181-T01					1	1
MSK_C44_T1	MSK_C44	testis	metastasis	seminoma	resistant	panel	FFPE	MSK	yes	P-0001210-T01					1	1
MSK_C45_T1	MSK_C45	testis	primary	nonseminoma	resistant	panel	FFPE	MSK	yes	P-0001299-T01					1	1
MSK_C46_T1	MSK_C46	testis	primary	seminoma	unknown	panel	FFPE	MSK	yes	P-0001330-T01					1
MSK_C47_T1	MSK_C47	testis	metastasis	nonseminoma	resistant	panel	FFPE	MSK	yes	P-0001339-T01					1	1
MSK_C48_T1	MSK_C48	testis	primary	seminoma	sensitive/unselected	panel	FFPE	MSK	yes	P-0001430-T01					1	1
MSK_C49_T1	MSK_C49	testis	metastasis	nonseminoma	resistant	panel	FFPE	MSK	yes	P-0001435-T01					1	1
MSK_C5_T1	MSK_C5	testis	metastasis	nonseminoma	resistant	panel	FFPE	MSK	yes	P-0000151-T01					1	1
MSK_C50_T1	MSK_C50	testis	primary	seminoma	sensitive/unselected	panel	FFPE	MSK	yes	P-0001542-T01					1	1
MSK_C51_T1	MSK_C51	testis	primary	seminoma	unknown	panel	FFPE	MSK	yes	P-0001562-T01					1
MSK_C52_T1	MSK_C52	testis	primary	seminoma	resistant	panel	FFPE	MSK	yes	P-0001657-T01					1	1
MSK_C53_T1	MSK_C53	testis	primary	nonseminoma	unknown	panel	FFPE	MSK	yes	P-0001663-T01					1
MSK_C54_T1	MSK_C54	testis	primary	nonseminoma	unknown	panel	FFPE	MSK	yes	P-0001740-T01					1
MSK_C55_T1	MSK_C55	testis	metastasis	seminoma	resistant	panel	FFPE	MSK	yes	P-0001749-T01					1	1
MSK_C56_T1	MSK_C56	testis	metastasis	nonseminoma	resistant	panel	FFPE	MSK	yes	P-0001842-T01					1	1
MSK_C57_T1	MSK_C57	extragonadal	primary	nonseminoma	resistant	panel	FFPE	MSK	yes	P-0001844-T01					1	1
MSK_C58_T1	MSK_C58	testis	metastasis	seminoma	sensitive/unselected	panel	FFPE	MSK	yes	P-0001854-T01					1	1
MSK_C59_T1	MSK_C59	testis	primary	nonseminoma	sensitive/unselected	panel	FFPE	MSK	yes	P-0001856-T01					1	1
MSK_C6_T1	MSK_C6	testis	metastasis	nonseminoma	resistant	panel	FFPE	MSK	yes	P-0000161-T01					1	1
MSK_C60_T1	MSK_C60	testis	metastasis	nonseminoma	sensitive/unselected	panel	FFPE	MSK	yes	P-0001869-T01					1	1
MSK_C61_T1	MSK_C61	testis	primary	nonseminoma	resistant	panel	FFPE	MSK	yes	P-0001897-T01					1	1
MSK_C62_T1	MSK_C62	testis	primary	seminoma	sensitive/unselected	panel	FFPE	MSK	yes	P-0001918-T01					1	1
MSK_C63_T1	MSK_C63	testis	primary	nonseminoma	sensitive/unselected	panel	FFPE	MSK	yes	P-0001922-T01					1	1
MSK_C64_T1	MSK_C64	extragonadal	metastasis	nonseminoma	resistant	panel	FFPE	MSK	yes	P-0002086-T01					1	1
MSK_C65_T1	MSK_C65	extragonadal	primary	seminoma	sensitive/unselected	panel	FFPE	MSK	yes	P-0002094-T01					1	1
MSK_C66_T1	MSK_C66	testis	primary	seminoma	unknown	panel	FFPE	MSK	yes	P-0002099-T02					1
MSK_C67_T1	MSK_C67	testis	metastasis	nonseminoma	unknown	panel	FFPE	MSK	yes	P-0002120-T01					1
MSK_C68_T1	MSK_C68	testis	primary	nonseminoma	resistant	panel	FFPE	MSK	yes	P-0002121-T01					1	1
MSK_C69_T1	MSK_C69	testis	primary	nonseminoma	sensitive/unselected	panel	FFPE	MSK	yes	P-0002169-T01					1	1
MSK_C7_T1	MSK_C7	testis	metastasis	seminoma	sensitive/unselected	panel	FFPE	MSK	yes	P-0000162-T01					1	1
MSK_C70_T1	MSK_C70	testis	primary	seminoma	resistant	panel	FFPE	MSK		P-0002203-T01
MSK_C70_T2	MSK_C70	testis	metastasis	nonseminoma	resistant	panel	FFPE	MSK	yes	P-0002203-T02					1	1
MSK_C71_T1	MSK_C71	testis	primary	nonseminoma	resistant	panel	FFPE	MSK		P-0002308-T02
MSK_C71_T2	MSK_C71	testis	metastasis	nonseminoma	resistant	panel	FFPE	MSK	yes	P-0002308-T01					1	1
MSK_C72_T1	MSK_C72	testis	primary	nonseminoma	sensitive/unselected	panel	FFPE	MSK	yes	P-0002358-T01					1	1
MSK_C73_T1	MSK_C73	testis	metastasis	nonseminoma	resistant	panel	FFPE	MSK	yes	P-0002401-T01					1	1
MSK_C74_T1	MSK_C74	extragonadal	primary	nonseminoma	resistant	panel	FFPE	MSK	yes	P-0002457-T01					1	1
MSK_C75_T1	MSK_C75	testis	primary	seminoma	unknown	panel	FFPE	MSK	yes	P-0002480-T01					1
MSK_C76_T1	MSK_C76	testis	metastasis	nonseminoma	resistant	panel	FFPE	MSK	yes	P-0002533-T01					1	1
MSK_C77_T1	MSK_C77	testis	primary	nonseminoma	sensitive/unselected	panel	FFPE	MSK	yes	P-0002569-T01					1	1
MSK_C78_T1	MSK_C78	testis	primary	nonseminoma	sensitive/unselected	panel	FFPE	MSK	yes	P-0002579-T01					1	1
MSK_C79_T1	MSK_C79	testis	metastasis	nonseminoma	resistant	panel	FFPE	MSK	yes	P-0002596-T01					1	1
MSK_C8_T1	MSK_C8	testis	metastasis	nonseminoma	resistant	panel	FFPE	MSK	yes	P-0000170-T01					1	1
MSK_C80_T1	MSK_C80	testis	metastasis	nonseminoma	resistant	panel	FFPE	MSK	yes	P-0002601-T01					1	1
MSK_C81_T1	MSK_C81	testis	primary	nonseminoma	sensitive/unselected	panel	FFPE	MSK	yes	P-0002624-T01					1	1
MSK_C82_T1	MSK_C82	testis	primary	seminoma	sensitive/unselected	panel	FFPE	MSK	yes	P-0002634-T01					1	1
MSK_C83_T1	MSK_C83	testis	primary	nonseminoma	sensitive/unselected	panel	FFPE	MSK	yes	P-0002636-T01					1	1
MSK_C84_T1	MSK_C84	testis	primary	seminoma	sensitive/unselected	panel	FFPE	MSK	yes	P-0002688-T02					1	1
MSK_C85_T1	MSK_C85	testis	primary	nonseminoma	resistant	panel	FFPE	MSK	yes	P-0002732-T01					1	1
MSK_C86_T1	MSK_C86	testis	primary	seminoma	resistant	panel	FFPE	MSK	yes	P-0002822-T01					1	1
MSK_C87_T1	MSK_C87	testis	primary	nonseminoma	sensitive/unselected	panel	FFPE	MSK	yes	P-0002849-T01					1	1
MSK_C88_T1	MSK_C88	extragonadal	primary	nonseminoma	resistant	panel	FFPE	MSK	yes	P-0002889-T01					1	1
MSK_C89_T1	MSK_C89	testis	primary	nonseminoma	sensitive/unselected	panel	FFPE	MSK	yes	P-0002892-T01					1	1
MSK_C9_T1	MSK_C9	testis	metastasis	nonseminoma	sensitive/unselected	panel	FFPE	MSK	yes	P-0000181-T01					1	1
MSK_C90_T1	MSK_C90	testis	primary	seminoma	sensitive/unselected	panel	FFPE	MSK	yes	P-0002896-T01					1	1
MSK_C91_T1	MSK_C91	testis	primary	nonseminoma	sensitive/unselected	panel	FFPE	MSK	yes	P-0002947-T01					1	1
MSK_C92_T1	MSK_C92	testis	primary	nonseminoma	resistant	panel	FFPE	MSK	yes	P-0002966-T01					1	1
MSK_C93_T1	MSK_C93	testis	metastasis	seminoma	unknown	panel	FFPE	MSK	yes	P-0002968-T01					1
MSK_C94_T1	MSK_C94	testis	primary	nonseminoma	sensitive/unselected	panel	FFPE	MSK	yes	P-0002973-T01					1	1
MSK_C95_T1	MSK_C95	testis	primary	nonseminoma	resistant	panel	FFPE	MSK	yes	P-0003015-T01					1	1
MSK_C96_T1	MSK_C96	testis	primary	seminoma	sensitive/unselected	panel	FFPE	MSK	yes	P-0003019-T01					1	1
MSK_C97_T1	MSK_C97	testis	primary	seminoma	sensitive/unselected	panel	FFPE	MSK	yes	P-0003022-T01					1	1
MSK_C98_T1	MSK_C98	testis	primary	nonseminoma	sensitive/unselected	panel	FFPE	MSK	yes	P-0003044-T01					1	1
MSK_C99_T1	MSK_C99	extragonadal	primary	nonseminoma	resistant	panel	FFPE	MSK	yes	P-0003067-T01					1	1
TCGA_C1_T1	TCGA_C1	testis	primary	nonseminoma	sensitive/unselected	exome	FF	TCGA	yes	TCGA-2G-AAEW-01	1	1		1	1	1	1
TCGA_C10_T1	TCGA_C10	testis	primary	nonseminoma	sensitive/unselected	exome	FF	TCGA	yes	TCGA-2G-AAFI-01	1	1		1	1	1	1		1		1
TCGA_C100_T1	TCGA_C100	testis	primary	seminoma	sensitive/unselected	exome	FF	TCGA	yes	TCGA-VF-A8AB-01	1	1		1	1	1	1
TCGA_C101_T1	TCGA_C101	testis	primary	seminoma	sensitive/unselected	exome	FF	TCGA	yes	TCGA-VF-A8AC-01	1	1		1	1	1	1
TCGA_C102_T1	TCGA_C102	testis	primary	nonseminoma	sensitive/unselected	exome	FF	TCGA	yes	TCGA-VF-A8AD-01	1	1		1	1	1	1		1		1
TCGA_C103_T1	TCGA_C103	testis	primary	seminoma	sensitive/unselected	exome	FF	TCGA	yes	TCGA-VF-A8AE-01	1	1		1	1	1	1
TCGA_C104_T1	TCGA_C104	testis	primary	nonseminoma	sensitive/unselected	exome	FF	TCGA	yes	TCGA-W4-A7U2-01	1	1		1	1	1	1		1		1
TCGA_C105_T1	TCGA_C105	testis	primary	nonseminoma	sensitive/unselected	exome	FF	TCGA	yes	TCGA-W4-A7U3-01	1	1		1	1	1	1		1		1
TCGA_C106_T1	TCGA_C106	testis	primary	nonseminoma	sensitive/unselected	exome	FF	TCGA	yes	TCGA-W4-A7U4-01	1	1		1	1	1	1		1		1
TCGA_C107_T1	TCGA_C107	testis	primary	seminoma	sensitive/unselected	exome	FF	TCGA	yes	TCGA-WZ-A7V3-01	1	1		1	1	1	1		1		1
TCGA_C108_T1	TCGA_C108	testis	primary	seminoma	sensitive/unselected	exome	FF	TCGA	yes	TCGA-WZ-A7V4-01	1	1		1	1	1	1
TCGA_C109_T1	TCGA_C109	testis	primary	seminoma	sensitive/unselected	exome	FF	TCGA	yes	TCGA-WZ-A7V5-01	1	1		1	1	1	1
TCGA_C11_T1	TCGA_C11	testis	primary	nonseminoma	sensitive/unselected	exome	FF	TCGA	yes	TCGA-2G-AAFJ-01	1	1		1	1	1	1		1		1
TCGA_C110_T1	TCGA_C110	testis	primary	seminoma	sensitive/unselected	exome	FF	TCGA	yes	TCGA-WZ-A8D5-01	1	1		1	1	1	1
TCGA_C111_T1	TCGA_C111	testis	primary	nonseminoma	sensitive/unselected	exome	FF	TCGA	yes	TCGA-X3-A8G4-01	1	1		1	1	1	1		1		1
TCGA_C112_T1	TCGA_C112	testis	primary	nonseminoma	sensitive/unselected	exome	FF	TCGA	yes	TCGA-XE-A8H1-01	1	1		1	1	1	1
TCGA_C113_T1	TCGA_C113	testis	primary	seminoma	sensitive/unselected	exome	FF	TCGA	yes	TCGA-XE-A8H4-01	1	1		1	1	1	1
TCGA_C114_T1	TCGA_C114	testis	primary	seminoma	sensitive/unselected	exome	FF	TCGA	yes	TCGA-XE-A8H5-01	1	1		1	1	1	1		1		1
TCGA_C115_T1	TCGA_C115	testis	primary	seminoma	sensitive/unselected	exome	FF	TCGA	yes	TCGA-XE-A9SE-01	1	1		1	1	1	1		1		1
TCGA_C116_T1	TCGA_C116	testis	primary	nonseminoma	sensitive/unselected	exome	FF	TCGA	yes	TCGA-XE-AANI-01	1	1		1	1	1	1		1		1
TCGA_C117_T1	TCGA_C117	testis	primary	seminoma	sensitive/unselected	exome	FF	TCGA	yes	TCGA-XE-AANJ-01	1	1		1	1	1	1		1		1
TCGA_C118_T1	TCGA_C118	testis	primary	seminoma	sensitive/unselected	exome	FF	TCGA	yes	TCGA-XE-AANR-01	1	1		1	1	1	1		1		1
TCGA_C119_T1	TCGA_C119	testis	primary	seminoma	sensitive/unselected	exome	FF	TCGA	yes	TCGA-XE-AANV-01	1	1		1	1	1	1		1		1
TCGA_C12_T1	TCGA_C12	testis	primary	nonseminoma	sensitive/unselected	exome	FF	TCGA	yes	TCGA-2G-AAFL-01	1	1		1	1	1	1
TCGA_C120_T1	TCGA_C120	testis	primary	seminoma	sensitive/unselected	exome	FF	TCGA	yes	TCGA-XE-AAO3-01	1	1		1	1	1	1		1		1
TCGA_C121_T1	TCGA_C121	testis	primary	seminoma	sensitive/unselected	exome	FF	TCGA	yes	TCGA-XE-AAO4-01	1	1		1	1	1	1
TCGA_C122_T1	TCGA_C122	testis	primary	seminoma	sensitive/unselected	exome	FF	TCGA	yes	TCGA-XE-AAO6-01	1	1		1	1	1	1		1		1
TCGA_C123_T1	TCGA_C123	testis	primary	nonseminoma	sensitive/unselected	exome	FF	TCGA	yes	TCGA-XE-AAOB-01	1	1		1	1	1	1
TCGA_C124_T1	TCGA_C124	testis	primary	nonseminoma	sensitive/unselected	exome	FF	TCGA	yes	TCGA-XE-AAOC-01	1	1		1	1	1	1		1		1
TCGA_C125_T1	TCGA_C125	testis	primary	nonseminoma	sensitive/unselected	exome	FF	TCGA	yes	TCGA-XE-AAOD-01	1	1		1	1	1	1
TCGA_C126_T1	TCGA_C126	testis	primary	seminoma	sensitive/unselected	exome	FF	TCGA	yes	TCGA-XE-AAOF-01	1	1		1	1	1	1
TCGA_C127_T1	TCGA_C127	testis	primary	nonseminoma	sensitive/unselected	exome	FF	TCGA	yes	TCGA-XE-AAOJ-01	1	1		1	1	1	1		1		1
TCGA_C128_T1	TCGA_C128	testis	primary	seminoma	sensitive/unselected	exome	FF	TCGA	yes	TCGA-XE-AAOL-01	1	1		1	1	1	1		1		1
TCGA_C129_T1	TCGA_C129	testis	primary	seminoma	sensitive/unselected	exome	FF	TCGA	yes	TCGA-XY-A89B-01	1	1		1	1	1	1
TCGA_C13_T1	TCGA_C13	testis	primary	nonseminoma	sensitive/unselected	exome	FF	TCGA	yes	TCGA-2G-AAFM-01	1	1		1	1	1	1
TCGA_C130_T1	TCGA_C130	testis	primary	nonseminoma	sensitive/unselected	exome	FF	TCGA	yes	TCGA-XY-A8S2-01	1	1		1	1	1	1	1	1		1
TCGA_C131_T1	TCGA_C131	testis	primary	nonseminoma	sensitive/unselected	exome	FF	TCGA	yes	TCGA-XY-A8S3-01	1	1		1	1	1	1
TCGA_C132_T1	TCGA_C132	testis	primary	seminoma	sensitive/unselected	exome	FF	TCGA	yes	TCGA-XY-A9T9-01	1	1		1	1	1	1
TCGA_C133_T1	TCGA_C133	testis	primary	nonseminoma	sensitive/unselected	exome	FF	TCGA	yes	TCGA-YU-A90P-01	1	1		1	1	1	1		1		1
TCGA_C134_T1	TCGA_C134	testis	primary	seminoma	sensitive/unselected	exome	FF	TCGA	yes	TCGA-YU-A90Q-01	1	1		1	1	1	1		1		1
TCGA_C135_T1	TCGA_C135	testis	primary	seminoma	sensitive/unselected	exome	FF	TCGA	yes	TCGA-YU-A90S-01	1	1		1	1	1	1
TCGA_C136_T1	TCGA_C136	testis	primary	seminoma	sensitive/unselected	exome	FF	TCGA	yes	TCGA-YU-A90W-01	1	1		1	1	1	1		1		1
TCGA_C137_T1	TCGA_C137	testis	primary	nonseminoma	sensitive/unselected	exome	FF	TCGA	yes	TCGA-YU-A90Y-01	1	1		1	1	1	1		1		1
TCGA_C138_T1	TCGA_C138	testis	primary	seminoma	sensitive/unselected	exome	FF	TCGA	yes	TCGA-YU-A912-01	1	1		1	1	1	1		1		1
TCGA_C139_T1	TCGA_C139	testis	primary	nonseminoma	sensitive/unselected	exome	FF	TCGA	yes	TCGA-YU-A94D-01	1	1		1	1	1	1		1		1
TCGA_C14_T1	TCGA_C14	testis	primary	nonseminoma	sensitive/unselected	exome	FF	TCGA	yes	TCGA-2G-AAFN-01	1	1		1	1	1	1		1		1
TCGA_C140_T1	TCGA_C140	testis	primary	nonseminoma	sensitive/unselected	exome	FF	TCGA	yes	TCGA-YU-A94I-01	1	1		1	1	1	1		1		1
TCGA_C141_T1	TCGA_C141	testis	primary	nonseminoma	sensitive/unselected	exome	FF	TCGA	yes	TCGA-YU-AA4L-01	1	1		1	1	1	1		1		1
TCGA_C142_T1	TCGA_C142	testis	primary	nonseminoma	sensitive/unselected	exome	FF	TCGA	yes	TCGA-YU-AA61-01	1	1		1	1	1	1		1		1
TCGA_C143_T1	TCGA_C143	testis	primary	seminoma	sensitive/unselected	exome	FF	TCGA	yes	TCGA-ZM-AA05-01	1	1		1	1	1	1
TCGA_C144_T1	TCGA_C144	testis	primary	seminoma	sensitive/unselected	exome	FF	TCGA	yes	TCGA-ZM-AA06-01	1	1		1	1	1	1		1		1
TCGA_C145_T1	TCGA_C145	testis	primary	seminoma	sensitive/unselected	exome	FF	TCGA	yes	TCGA-ZM-AA0B-01	1	1		1	1	1	1		1		1
TCGA_C146_T1	TCGA_C146	testis	primary	seminoma	sensitive/unselected	exome	FF	TCGA	yes	TCGA-ZM-AA0D-01	1	1		1	1	1	1
TCGA_C147_T1	TCGA_C147	testis	primary	seminoma	sensitive/unselected	exome	FF	TCGA	yes	TCGA-ZM-AA0E-01	1	1		1	1	1	1
TCGA_C148_T1	TCGA_C148	testis	primary	seminoma	sensitive/unselected	exome	FF	TCGA	yes	TCGA-ZM-AA0F-01	1	1		1	1	1	1
TCGA_C149_T1	TCGA_C149	testis	primary	seminoma	sensitive/unselected	exome	FF	TCGA	yes	TCGA-ZM-AA0H-01	1	1		1	1	1	1
TCGA_C15_T1	TCGA_C15	testis	primary	nonseminoma	sensitive/unselected	exome	FF	TCGA	yes	TCGA-2G-AAFO-01	1	1		1	1	1	1
TCGA_C150_T1	TCGA_C150	testis	primary	seminoma	sensitive/unselected	exome	FF	TCGA	yes	TCGA-ZM-AA0N-01	1	1		1	1	1	1
TCGA_C16_T1	TCGA_C16	testis	primary	nonseminoma	sensitive/unselected	exome	FF	TCGA	yes	TCGA-2G-AAFV-01	1	1		1	1	1	1		1		1
TCGA_C17_T1	TCGA_C17	testis	primary	nonseminoma	sensitive/unselected	exome	FF	TCGA	yes	TCGA-2G-AAFY-01	1	1		1	1	1	1
TCGA_C18_T1	TCGA_C18	testis	primary	nonseminoma	sensitive/unselected	exome	FF	TCGA	yes	TCGA-2G-AAFZ-01	1	1		1	1	1	1		1		1
TCGA_C19_T1	TCGA_C19	testis	primary	nonseminoma	sensitive/unselected	exome	FF	TCGA	yes	TCGA-2G-AAG0-01	1	1		1	1	1	1		1		1
TCGA_C2_T1	TCGA_C2	testis	primary	seminoma	sensitive/unselected	exome	FF	TCGA	yes	TCGA-2G-AAEX-01	1	1		1	1	1	1		1		1
TCGA_C20_T1	TCGA_C20	testis	primary	nonseminoma	sensitive/unselected	exome	FF	TCGA	yes	TCGA-2G-AAG3-01	1	1		1	1	1	1		1		1
TCGA_C21_T1	TCGA_C21	testis	primary	nonseminoma	sensitive/unselected	exome	FF	TCGA	yes	TCGA-2G-AAG5-01	1	1		1	1	1	1		1		1
TCGA_C22_T1	TCGA_C22	testis	primary	nonseminoma	sensitive/unselected	exome	FF	TCGA	yes	TCGA-2G-AAG6-01	1	1		1	1	1	1		1		1
TCGA_C23_T1	TCGA_C23	testis	primary	nonseminoma	sensitive/unselected	exome	FF	TCGA	yes	TCGA-2G-AAG7-01	1	1		1	1	1	1		1		1
TCGA_C24_T1	TCGA_C24	testis	primary	nonseminoma	sensitive/unselected	exome	FF	TCGA	yes	TCGA-2G-AAG8-01	1	1		1	1	1	1
TCGA_C25_T1	TCGA_C25	testis	primary	seminoma	sensitive/unselected	exome	FF	TCGA	yes	TCGA-2G-AAG9-01	1	1		1	1	1	1		1		1
TCGA_C26_T1	TCGA_C26	testis	primary	nonseminoma	sensitive/unselected	exome	FF	TCGA	yes	TCGA-2G-AAGA-01	1	1		1	1	1	1		1		1
TCGA_C27_T1	TCGA_C27	testis	primary	nonseminoma	sensitive/unselected	exome	FF	TCGA	yes	TCGA-2G-AAGC-01	1	1		1	1	1	1		1		1
TCGA_C28_T1	TCGA_C28	testis	primary	nonseminoma	sensitive/unselected	exome	FF	TCGA	yes	TCGA-2G-AAGE-01	1	1		1	1	1	1		1		1
TCGA_C29_T1	TCGA_C29	testis	primary	nonseminoma	sensitive/unselected	exome	FF	TCGA	yes	TCGA-2G-AAGF-01	1	1		1	1	1	1		1		1
TCGA_C3_T1	TCGA_C3	testis	primary	seminoma	sensitive/unselected	exome	FF	TCGA	yes	TCGA-2G-AAF1-01	1	1		1	1	1	1
TCGA_C30_T1	TCGA_C30	testis	primary	nonseminoma	sensitive/unselected	exome	FF	TCGA	yes	TCGA-2G-AAGG-01	1	1		1	1	1	1		1		1
TCGA_C31_T1	TCGA_C31	testis	primary	nonseminoma	sensitive/unselected	exome	FF	TCGA	yes	TCGA-2G-AAGI-01	1	1		1	1	1	1		1		1
TCGA_C32_T1	TCGA_C32	testis	primary	nonseminoma	sensitive/unselected	exome	FF	TCGA	yes	TCGA-2G-AAGJ-01	1	1		1	1	1	1		1		1
TCGA_C33_T1	TCGA_C33	testis	primary	nonseminoma	sensitive/unselected	exome	FF	TCGA	yes	TCGA-2G-AAGK-01	1	1		1	1	1	1
TCGA_C34_T1	TCGA_C34	testis	primary	nonseminoma	sensitive/unselected	exome	FF	TCGA	yes	TCGA-2G-AAGM-01	1	1		1	1	1	1		1		1
TCGA_C35_T1	TCGA_C35	testis	primary	nonseminoma	sensitive/unselected	exome	FF	TCGA	yes	TCGA-2G-AAGN-01	1	1		1	1	1	1		1		1
TCGA_C36_T1	TCGA_C36	testis	primary	nonseminoma	sensitive/unselected	exome	FF	TCGA	yes	TCGA-2G-AAGO-01	1	1		1	1	1	1		1		1
TCGA_C37_T1	TCGA_C37	testis	primary	nonseminoma	sensitive/unselected	exome	FF	TCGA	yes	TCGA-2G-AAGP-01	1	1		1	1	1	1
TCGA_C38_T1	TCGA_C38	testis	primary	nonseminoma	sensitive/unselected	exome	FF	TCGA	yes	TCGA-2G-AAGS-01	1	1		1	1	1	1		1		1
TCGA_C39_T1	TCGA_C39	testis	primary	nonseminoma	sensitive/unselected	exome	FF	TCGA	yes	TCGA-2G-AAGT-01	1	1		1	1	1	1		1		1
TCGA_C4_T1	TCGA_C4	testis	primary	seminoma	sensitive/unselected	exome	FF	TCGA	yes	TCGA-2G-AAF4-01	1	1		1	1	1	1		1		1
TCGA_C40_T1	TCGA_C40	testis	primary	nonseminoma	sensitive/unselected	exome	FF	TCGA	yes	TCGA-2G-AAGV-01	1	1		1	1	1	1		1		1
TCGA_C41_T1	TCGA_C41	testis	primary	nonseminoma	sensitive/unselected	exome	FF	TCGA	yes	TCGA-2G-AAGW-01	1	1		1	1	1	1		1		1
TCGA_C42_T1	TCGA_C42	testis	primary	nonseminoma	sensitive/unselected	exome	FF	TCGA	yes	TCGA-2G-AAGX-01	1	1		1	1	1	1		1		1
TCGA_C43_T1	TCGA_C43	testis	primary	nonseminoma	sensitive/unselected	exome	FF	TCGA	yes	TCGA-2G-AAGY-01	1	1		1	1	1	1		1		1
TCGA_C44_T1	TCGA_C44	testis	primary	nonseminoma	sensitive/unselected	exome	FF	TCGA	yes	TCGA-2G-AAGZ-01	1	1		1	1	1	1
TCGA_C45_T1	TCGA_C45	testis	primary	seminoma	sensitive/unselected	exome	FF	TCGA	yes	TCGA-2G-AAH0-01	1	1		1	1	1	1		1		1
TCGA_C46_T1	TCGA_C46	testis	primary	nonseminoma	sensitive/unselected	exome	FF	TCGA	yes	TCGA-2G-AAH2-01	1	1		1	1	1	1		1		1
TCGA_C47_T1	TCGA_C47	testis	primary	seminoma	sensitive/unselected	exome	FF	TCGA	yes	TCGA-2G-AAH3-01	1	1		1	1	1	1		1		1
TCGA_C48_T1	TCGA_C48	testis	primary	nonseminoma	sensitive/unselected	exome	FF	TCGA	yes	TCGA-2G-AAH4-01	1	1		1	1	1	1		1		1
TCGA_C49_T1	TCGA_C49	testis	primary	seminoma	sensitive/unselected	exome	FF	TCGA	yes	TCGA-2G-AAH8-01	1	1		1	1	1	1		1		1
TCGA_C5_T1	TCGA_C5	testis	primary	seminoma	sensitive/unselected	exome	FF	TCGA	yes	TCGA-2G-AAF6-01	1	1		1	1	1	1		1		1
TCGA_C50_T1	TCGA_C50	testis	primary	seminoma	sensitive/unselected	exome	FF	TCGA	yes	TCGA-2G-AAHA-01	1	1		1	1	1	1		1		1
TCGA_C51_T1	TCGA_C51	testis	primary	seminoma	sensitive/unselected	exome	FF	TCGA	yes	TCGA-2G-AAHC-01	1	1		1	1	1	1
TCGA_C52_T1	TCGA_C52	testis	primary	seminoma	sensitive/unselected	exome	FF	TCGA	yes	TCGA-2G-AAHG-01	1	1		1	1	1	1		1		1
TCGA_C53_T1	TCGA_C53	testis	primary	seminoma	sensitive/unselected	exome	FF	TCGA	yes	TCGA-2G-AAHL-01	1	1		1	1	1	1		1		1
TCGA_C54_T1	TCGA_C54	testis	primary	seminoma	sensitive/unselected	exome	FF	TCGA	yes	TCGA-2G-AAHN-01	1	1		1	1	1	1
TCGA_C55_T1	TCGA_C55	testis	primary	seminoma	sensitive/unselected	exome	FF	TCGA	yes	TCGA-2G-AAHP-01	1	1		1	1	1	1		1		1
TCGA_C56_T1	TCGA_C56	testis	primary	seminoma	sensitive/unselected	exome	FF	TCGA	yes	TCGA-2G-AAHT-01	1	1		1	1	1	1		1		1
TCGA_C57_T1	TCGA_C57	testis	primary	nonseminoma	sensitive/unselected	exome	FF	TCGA	yes	TCGA-2G-AAKD-01	1	1		1	1	1	1		1		1
TCGA_C58_T1	TCGA_C58	testis	primary	nonseminoma	sensitive/unselected	exome	FF	TCGA	yes	TCGA-2G-AAKG-01	1	1		1	1	1	1		1		1
TCGA_C59_T1	TCGA_C59	testis	primary	nonseminoma	sensitive/unselected	exome	FF	TCGA	yes	TCGA-2G-AAKH-01	1	1		1	1	1	1
TCGA_C6_T1	TCGA_C6	testis	primary	seminoma	sensitive/unselected	exome	FF	TCGA	yes	TCGA-2G-AAF8-01	1	1		1	1	1	1		1		1
TCGA_C60_T1	TCGA_C60	testis	primary	nonseminoma	sensitive/unselected	exome	FF	TCGA	yes	TCGA-2G-AAKL-01	1	1		1	1	1	1		1		1
TCGA_C61_T1	TCGA_C61	testis	primary	nonseminoma	sensitive/unselected	exome	FF	TCGA	yes	TCGA-2G-AAKM-01	1	1		1	1	1	1		1		1
TCGA_C62_T1	TCGA_C62	testis	primary	nonseminoma	sensitive/unselected	exome	FF	TCGA	yes	TCGA-2G-AAKO-01	1	1		1	1	1	1
TCGA_C63_T1	TCGA_C63	testis	primary	nonseminoma	sensitive/unselected	exome	FF	TCGA	yes	TCGA-2G-AAL5-01	1	1		1	1	1	1		1		1
TCGA_C64_T1	TCGA_C64	testis	primary	nonseminoma	sensitive/unselected	exome	FF	TCGA	yes	TCGA-2G-AAL7-01	1	1		1	1	1	1		1		1
TCGA_C65_T1	TCGA_C65	testis	primary	nonseminoma	sensitive/unselected	exome	FF	TCGA	yes	TCGA-2G-AALF-01	1	1		1	1	1	1		1		1
TCGA_C66_T1	TCGA_C66	testis	primary	nonseminoma	sensitive/unselected	exome	FF	TCGA	yes	TCGA-2G-AALG-01	1	1		1	1	1	1		1		1
TCGA_C67_T1	TCGA_C67	testis	primary	nonseminoma	sensitive/unselected	exome	FF	TCGA	yes	TCGA-2G-AALN-01	1	1		1	1	1	1		1		1
TCGA_C68_T1	TCGA_C68	testis	primary	nonseminoma	sensitive/unselected	exome	FF	TCGA	yes	TCGA-2G-AALO-01	1	1		1	1	1	1		1		1
TCGA_C69_T1	TCGA_C69	testis	primary	nonseminoma	sensitive/unselected	exome	FF	TCGA	yes	TCGA-2G-AALP-01	1	1		1	1	1	1		1		1
TCGA_C7_T1	TCGA_C7	testis	primary	seminoma	sensitive/unselected	exome	FF	TCGA	yes	TCGA-2G-AAFE-01	1	1		1	1	1	1		1		1
TCGA_C70_T1	TCGA_C70	testis	primary	nonseminoma	sensitive/unselected	exome	FF	TCGA	yes	TCGA-2G-AALQ-01	1	1		1	1	1	1		1		1
TCGA_C71_T1	TCGA_C71	testis	primary	nonseminoma	sensitive/unselected	exome	FF	TCGA	yes	TCGA-2G-AALR-01	1	1		1	1	1	1		1		1
TCGA_C72_T1	TCGA_C72	testis	primary	nonseminoma	sensitive/unselected	exome	FF	TCGA	yes	TCGA-2G-AALS-01	1	1		1	1	1	1
TCGA_C73_T1	TCGA_C73	testis	primary	nonseminoma	sensitive/unselected	exome	FF	TCGA	yes	TCGA-2G-AALT-01	1	1		1	1	1	1		1		1
TCGA_C74_T1	TCGA_C74	testis	primary	nonseminoma	sensitive/unselected	exome	FF	TCGA	yes	TCGA-2G-AALW-01	1	1		1	1	1	1		1		1
TCGA_C75_T1	TCGA_C75	testis	primary	nonseminoma	sensitive/unselected	exome	FF	TCGA	yes	TCGA-2G-AALX-01	1	1		1	1	1	1		1		1
TCGA_C76_T1	TCGA_C76	testis	primary	nonseminoma	sensitive/unselected	exome	FF	TCGA	yes	TCGA-2G-AALY-01	1	1		1	1	1	1		1		1
TCGA_C77_T1	TCGA_C77	testis	primary	nonseminoma	sensitive/unselected	exome	FF	TCGA	yes	TCGA-2G-AALZ-01	1	1		1	1	1	1
TCGA_C78_T1	TCGA_C78	testis	primary	nonseminoma	sensitive/unselected	exome	FF	TCGA	yes	TCGA-2G-AAM2-01	1	1		1	1	1	1		1		1
TCGA_C79_T1	TCGA_C79	testis	primary	nonseminoma	sensitive/unselected	exome	FF	TCGA	yes	TCGA-2G-AAM3-01	1	1		1	1	1	1		1		1
TCGA_C8_T1	TCGA_C8	testis	primary	seminoma	sensitive/unselected	exome	FF	TCGA	yes	TCGA-2G-AAFG-01	1	1		1	1	1	1		1		1
TCGA_C80_T1	TCGA_C80	testis	primary	nonseminoma	sensitive/unselected	exome	FF	TCGA	yes	TCGA-2G-AAM4-01	1	1		1	1	1	1		1		1
TCGA_C81_T1	TCGA_C81	testis	primary	seminoma	sensitive/unselected	exome	FF	TCGA	yes	TCGA-2X-A9D5-01	1	1		1	1	1	1
TCGA_C82_T1	TCGA_C82	testis	primary	seminoma	sensitive/unselected	exome	FF	TCGA	yes	TCGA-2X-A9D6-01	1	1		1	1	1	1
TCGA_C83_T1	TCGA_C83	testis	primary	seminoma	sensitive/unselected	exome	FF	TCGA	yes	TCGA-4K-AA1G-01	1	1		1	1	1	1		1		1
TCGA_C84_T1	TCGA_C84	testis	primary	seminoma	sensitive/unselected	exome	FF	TCGA	yes	TCGA-4K-AA1H-01	1	1		1	1	1	1
TCGA_C85_T1	TCGA_C85	testis	primary	seminoma	sensitive/unselected	exome	FF	TCGA	yes	TCGA-4K-AA1I-01	1	1		1	1	1	1
TCGA_C86_T1	TCGA_C86	testis	primary	seminoma	sensitive/unselected	exome	FF	TCGA	yes	TCGA-4K-AAAL-01	1	1		1	1	1	1
TCGA_C87_T1	TCGA_C87	testis	primary	seminoma	sensitive/unselected	exome	FF	TCGA	yes	TCGA-S6-A8JW-01	1	1		1	1	1	1		1		1
TCGA_C88_T1	TCGA_C88	testis	primary	seminoma	sensitive/unselected	exome	FF	TCGA	yes	TCGA-S6-A8JX-01	1	1		1	1	1	1		1		1
TCGA_C89_T1	TCGA_C89	testis	primary	seminoma	sensitive/unselected	exome	FF	TCGA	yes	TCGA-S6-A8JY-01	1	1		1	1	1	1		1		1
TCGA_C9_T1	TCGA_C9	testis	primary	seminoma	sensitive/unselected	exome	FF	TCGA	yes	TCGA-2G-AAFH-01	1	1		1	1	1	1		1		1
TCGA_C90_T1	TCGA_C90	testis	primary	seminoma	sensitive/unselected	exome	FF	TCGA	yes	TCGA-SB-A6J6-01	1	1		1	1	1	1
TCGA_C91_T1	TCGA_C91	testis	primary	seminoma	sensitive/unselected	exome	FF	TCGA	yes	TCGA-SB-A76C-01	1	1		1	1	1	1		1		1
TCGA_C92_T1	TCGA_C92	testis	primary	nonseminoma	sensitive/unselected	exome	FF	TCGA	yes	TCGA-SN-A6IS-01	1	1		1	1	1	1		1		1
TCGA_C93_T1	TCGA_C93	testis	primary	nonseminoma	sensitive/unselected	exome	FF	TCGA	yes	TCGA-SN-A84W-01	1	1		1	1	1	1		1		1
TCGA_C94_T1	TCGA_C94	testis	primary	nonseminoma	sensitive/unselected	exome	FF	TCGA	yes	TCGA-SN-A84X-01	1	1		1	1	1	1		1		1
TCGA_C95_T1	TCGA_C95	testis	primary	nonseminoma	sensitive/unselected	exome	FF	TCGA	yes	TCGA-SN-A84Y-01	1	1		1	1	1	1		1		1
TCGA_C96_T1	TCGA_C96	testis	primary	seminoma	sensitive/unselected	exome	FF	TCGA	yes	TCGA-SO-A8JP-01	1	1		1	1	1	1		1		1
TCGA_C97_T1	TCGA_C97	testis	primary	nonseminoma	sensitive/unselected	exome	FF	TCGA	yes	TCGA-VF-A8A8-01	1	1		1	1	1	1		1		1
TCGA_C98_T1	TCGA_C98	testis	primary	seminoma	sensitive/unselected	exome	FF	TCGA	yes	TCGA-VF-A8A9-01	1	1		1	1	1	1
TCGA_C99_T1	TCGA_C99	testis	primary	seminoma	sensitive/unselected	exome	FF	TCGA	yes	TCGA-VF-A8AA-01	1	1		1	1	1	1		1		1
Abbreviations: FF, fresh frozen; FFPE, formalin fixed parafin embedded.

## Sheet: OLD_ST3
#REF!
Sample ID	Individual ID	Primary Sample Site	Satge	Histology	Treatment Response Category	Capture Type	Tumour Material	Sample Series
Testes_DFCI_1-Tumor1	DFCI_1	testis	metastasis	nonseminoma	resistant	exome	FFPE	DFCI
Testes_DFCI_10-Tumor1	DFCI_10	testis	primary	nonseminoma	resistant	exome	FFPE	DFCI
Testes_DFCI_12-Tumor1	DFCI_12	testis	primary	nonseminoma	resistant	exome	FFPE	DFCI
Testes_DFCI_13-Tumor1	DFCI_13	testis	metastasis	unknown	resistant	exome	FFPE	DFCI
Testes_DFCI_15-Tumor1	DFCI_15	testis	metastasis	nonseminoma	resistant	exome	FFPE	DFCI
Testes_DFCI_16-Tumor1	DFCI_16	testis	primary	nonseminoma	resistant	exome	FFPE	DFCI
Testes_DFCI_17-Tumor1	DFCI_17	extragonadal	primary	nonseminoma	resistant	exome	FFPE	DFCI
Testes_DFCI_18-Tumor1	DFCI_18	testis	primary	nonseminoma	resistant	exome	FFPE	DFCI
Testes_DFCI_18-Tumor2	DFCI_18	testis	metastasis	nonseminoma	resistant	exome	FFPE	DFCI
Testes_DFCI_19-Tumor1	DFCI_19	extragonadal	primary	nonseminoma	resistant	exome	FFPE	DFCI
Testes_DFCI_20-Tumor1	DFCI_20	testis	primary	nonseminoma	resistant	exome	FFPE	DFCI
Testes_DFCI_21-Tumor1	DFCI_21	testis	primary	nonseminoma	resistant	exome	FFPE	DFCI
Testes_DFCI_24-Tumor1	DFCI_24	testis	primary	nonseminoma	resistant	exome	FFPE	DFCI
Testes_DFCI_26-Tumor1	DFCI_26	testis	primary	nonseminoma	resistant	exome	FFPE	DFCI
Testes_DFCI_3-Tumor1	DFCI_3	testis	metastasis	nonseminoma	resistant	exome	FFPE	DFCI
Testes_DFCI_3-Tumor2	DFCI_3	testis	metastasis	nonseminoma	resistant	exome	FFPE	DFCI
Testes_DFCI_30-Tumor1	DFCI_30	testis	metastasis	nonseminoma	resistant	exome	FFPE	DFCI
Testes_DFCI_31-Tumor1	DFCI_31	testis	metastasis	nonseminoma	resistant	exome	FFPE	DFCI
Testes_DFCI_31-Tumor4	DFCI_31	testis	metastasis	nonseminoma	resistant	exome	FFPE	DFCI
Testes_DFCI_31-Tumor3	DFCI_31	testis	metastasis	nonseminoma	resistant	exome	FFPE	DFCI
Testes_DFCI_31-Tumor2	DFCI_31	testis	metastasis	nonseminoma	resistant	exome	FFPE	DFCI
Testes_DFCI_4-Tumor1	DFCI_4	testis	primary	seminoma	resistant	exome	FFPE	DFCI
Testes_DFCI_4-Tumor2	DFCI_4	testis	metastasis	seminoma	resistant	exome	FFPE	DFCI
Testes_DFCI_5-Tumor1	DFCI_5	testis	metastasis	nonseminoma	resistant	exome	FFPE	DFCI
Testes_DFCI_59-Tumor	DFCI_59	testis	primary	seminoma	resistant	exome	FFPE	DFCI
Testes_DFCI_34-Tumor	DFCI_34	testis	primary	nonseminoma	sensitive/unselected	exome	FFPE	DFCI
Testes_DFCI_6-Tumor1	DFCI_6	testis	primary	seminoma	resistant	exome	FFPE	DFCI
Testes_DFCI_7-Tumor1	DFCI_7	testis	primary	nonseminoma	resistant	exome	FFPE	DFCI
Testes_DFCI_7-Tumor3	DFCI_7	testis	metastasis	nonseminoma	resistant	exome	FFPE	DFCI
Testes_DFCI_7-Tumor2	DFCI_7	testis	metastasis	nonseminoma	resistant	exome	FFPE	DFCI
Testes_DFCI_78-Tumor	DFCI_78	testis	primary	seminoma	sensitive/unselected	exome	FFPE	DFCI
Testes_DFCI_9-Tumor1	DFCI_9	testis	primary	nonseminoma	resistant	exome	FFPE	DFCI
Testes_DFCI_9-Tumor2	DFCI_9	testis	metastasis	nonseminoma	resistant	exome	FFPE	DFCI
Testes_DFCI_74-Tumor	DFCI_74	testis	primary	nonseminoma	sensitive/unselected	exome	FFPE	DFCI
Testes_DFCI_92-Tumor	DFCI_92	testis	primary	nonseminoma	sensitive/unselected	exome	FFPE	DFCI
Testes_DFCI_63-Tumor	DFCI_63	testis	primary	seminoma	sensitive/unselected	exome	FFPE	DFCI
Testes_DFCI_38-Tumor	DFCI_38	testis	primary	seminoma	sensitive/unselected	exome	FFPE	DFCI
Testes_DFCI_75-Tumor	DFCI_75	testis	primary	seminoma	sensitive/unselected	exome	FFPE	DFCI
Testes_DFCI_88-Tumor	DFCI_88	testis	primary	nonseminoma	sensitive/unselected	exome	FFPE	DFCI
Testes_DFCI_55-Tumor	DFCI_55	testis	primary	seminoma	sensitive/unselected	exome	FFPE	DFCI
Testes_DFCI_85-Tumor	DFCI_85	testis	primary	nonseminoma	sensitive/unselected	exome	FFPE	DFCI
Testes_DFCI_68-Tumor	DFCI_68	testis	primary	seminoma	sensitive/unselected	exome	FFPE	DFCI
Testes_DFCI_72-Tumor	DFCI_72	testis	primary	seminoma	sensitive/unselected	exome	FFPE	DFCI
Testes_DFCI_90-Tumor	DFCI_90	testis	primary	nonseminoma	sensitive/unselected	exome	FFPE	DFCI
Testes_DFCI_73-Tumor	DFCI_73	testis	primary	nonseminoma	sensitive/unselected	exome	FFPE	DFCI
Testes_DFCI_56-Tumor	DFCI_56	testis	primary	seminoma	sensitive/unselected	exome	FFPE	DFCI
Testes_DFCI_70-Tumor	DFCI_70	testis	primary	seminoma	sensitive/unselected	exome	FFPE	DFCI
Testes_DFCI_62-Tumor	DFCI_62	testis	primary	seminoma	sensitive/unselected	exome	FFPE	DFCI
Testes_DFCI_61-Tumor	DFCI_61	testis	primary	seminoma	sensitive/unselected	exome	FFPE	DFCI
Testes_DFCI_67-Tumor	DFCI_67	testis	primary	seminoma	sensitive/unselected	exome	FFPE	DFCI
Testes_DFCI_91-Tumor	DFCI_91	testis	primary	nonseminoma	sensitive/unselected	exome	FFPE	DFCI
Testes_DFCI_79-Tumor	DFCI_79	testis	primary	seminoma	sensitive/unselected	exome	FFPE	DFCI
Testes_DFCI_37-Tumor	DFCI_37	testis	primary	nonseminoma	sensitive/unselected	exome	FFPE	DFCI
Testes_DFCI_82-Tumor	DFCI_82	testis	primary	seminoma	sensitive/unselected	exome	FFPE	DFCI
Testes_DFCI_45-Tumor	DFCI_45	testis	primary	seminoma	sensitive/unselected	exome	FFPE	DFCI
Testes_DFCI_52-Tumor	DFCI_52	testis	primary	nonseminoma	sensitive/unselected	exome	FFPE	DFCI
Testes_DFCI_60-Tumor	DFCI_60	testis	primary	nonseminoma	sensitive/unselected	exome	FFPE	DFCI
Testes_DFCI_48-Tumor	DFCI_48	testis	primary	nonseminoma	sensitive/unselected	exome	FFPE	DFCI
P157649	FH105409-1	testis	metastasis	nonseminoma	resistant	exome	FFPE	ICR2
P158742	FH105409-1	testis	primary	nonseminoma	resistant	exome	FFPE	ICR2
P158751	UK00021-1	testis	primary	nonseminoma	resistant	exome	FFPE	ICR2
P158746	UK00315-1	testis	primary	nonseminoma	resistant	exome	FFPE	ICR2
P158750	UK00315-1	testis	metastasis	nonseminoma	resistant	exome	FFPE	ICR2
P158749	UK00315-1	testis	metastasis	nonseminoma	resistant	exome	FFPE	ICR2
P159287	UK00366-1	testis	primary	nonseminoma	resistant	exome	FFPE	ICR2
P157651	UK00366-1	testis	metastasis	nonseminoma	resistant	exome	FFPE	ICR2
P157020	UK01173-1	testis	primary	seminoma	resistant	exome	FFPE	ICR2
P158732	UK02454-1	testis	primary	nonseminoma	resistant	exome	FFPE	ICR2
P157019	UK02859-1	testis	primary	nonseminoma	resistant	exome	FFPE	ICR2
P158729	UK02859-1	testis	metastasis	nonseminoma	resistant	exome	FFPE	ICR2
P157660	UK05445-1	testis	primary	nonseminoma	resistant	exome	FFPE	ICR2
P158735	UK05618-1	testis	metastasis	nonseminoma	resistant	exome	FFPE	ICR2
P158734	UK05618-1	testis	primary	nonseminoma	resistant	exome	FFPE	ICR2
P158736	UK05618-1	testis	metastasis	nonseminoma	resistant	exome	FFPE	ICR2
P158753	UK05941-1	testis	metastasis	seminoma	resistant	exome	FFPE	ICR2
P154813	UK06560-1	testis	primary	seminoma	resistant	exome	FFPE	ICR2
P157655	UK06560-1	testis	metastasis	seminoma	resistant	exome	FFPE	ICR2
P157013	UK06579-1	testis	primary	seminoma	resistant	exome	FFPE	ICR2
P157014	UK06579-1	testis	metastasis	seminoma	resistant	exome	FFPE	ICR2
P154792	UK06625-1	testis	primary	nonseminoma	resistant	exome	FFPE	ICR2
P157653	UK06625-1	testis	metastasis	nonseminoma	resistant	exome	FFPE	ICR2
P154795	UK06646-1	testis	primary	nonseminoma	resistant	exome	FFPE	ICR2
P160041	UK06647-1	testis	metastasis	nonseminoma	resistant	exome	FFPE	ICR2
P157015	UK06647-1	testis	primary	nonseminoma	resistant	exome	FFPE	ICR2
P157647	UK06648-1	testis	metastasis	nonseminoma	resistant	exome	FFPE	ICR2
P158737	UK06648-1	testis	primary	nonseminoma	resistant	exome	FFPE	ICR2
P157648	UK06649-1	testis	metastasis	nonseminoma	resistant	exome	FFPE	ICR2
P159285	UK06730-1	testis	primary	nonseminoma	resistant	exome	FFPE	ICR2
P158756	UK06730-1	testis	metastasis	nonseminoma	resistant	exome	FFPE	ICR2
P157016	UK06881-1	testis	primary	nonseminoma	resistant	exome	FFPE	ICR2
P158741	UK06890-1	testis	metastasis	nonseminoma	resistant	exome	FFPE	ICR2
P157021	UK06890-1	testis	primary	nonseminoma	resistant	exome	FFPE	ICR2
P157017	UK06915-1	testis	primary	seminoma	resistant	exome	FFPE	ICR2
P157656	UK06916-1	testis	primary	seminoma	resistant	exome	FFPE	ICR2
P157658	UK06922-1	testis	metastasis	seminoma	resistant	exome	FFPE	ICR2
P158758	UK07198-1	testis	primary	nonseminoma	resistant	exome	FFPE	ICR2
P158760	UK07318-1	testis	primary	nonseminoma	resistant	exome	FFPE	ICR2
P158752	UK07337-1	testis	metastasis	nonseminoma	resistant	exome	FFPE	ICR2
P141861	L6629_vs_P141861	testis	primary	nonseminoma	sensitive/unselected	exome	FF	ICR1
P140319	D140320_vs_P140319	testis	primary	seminoma	sensitive/unselected	exome	FF	ICR1
P141869	L139928_vs_P141869	testis	primary	seminoma	sensitive/unselected	exome	FF	ICR1
P140300	D140301_vs_P140300	testis	primary	seminoma	sensitive/unselected	exome	FF	ICR1
P139772	D140302_vs_P139772	testis	primary	seminoma	sensitive/unselected	exome	FF	ICR1
P140326	L44749_vs_P140326	testis	primary	nonseminoma	sensitive/unselected	exome	FF	ICR1
P141864	L6648_vs_P141864	testis	primary	nonseminoma	sensitive/unselected	exome	FF	ICR1
P139774B	D139746B_vs_P139774B	testis	primary	nonseminoma	sensitive/unselected	exome	FF	ICR1
P140322	D140323_vs_P140322	testis	primary	seminoma	sensitive/unselected	exome	FF	ICR1
P139777	D139749_vs_P139777	testis	primary	unknown	sensitive/unselected	exome	FF	ICR1
P141852	D141851_vs_P141852	testis	primary	nonseminoma	sensitive/unselected	exome	FF	ICR1
P140327	L43774_vs_P140327	testis	primary	nonseminoma	sensitive/unselected	exome	FF	ICR1
P139778	D139750_vs_P139778	testis	primary	unknown	sensitive/unselected	exome	FF	ICR1
P141855	L6666_vs_P141855	testis	primary	nonseminoma	sensitive/unselected	exome	FF	ICR1
P140305	D140306_vs_P140305	testis	primary	nonseminoma	sensitive/unselected	exome	FF	ICR1
P139773	D140307_vs_P139773	testis	primary	seminoma	sensitive/unselected	exome	FF	ICR1
P140328	L6752_vs_P140328	testis	primary	seminoma	sensitive/unselected	exome	FF	ICR1
P139791	D139763_vs_P139791	testis	primary	seminoma	sensitive/unselected	exome	FF	ICR1
P140303	D140304_vs_P140303	testis	primary	seminoma	sensitive/unselected	exome	FF	ICR1
P141866	L11807_vs_P141866	testis	primary	nonseminoma	sensitive/unselected	exome	FF	ICR1
P139776	D139748_vs_P139776	testis	primary	unknown	sensitive/unselected	exome	FF	ICR1
P141867	L11777_vs_P141867	testis	primary	seminoma	sensitive/unselected	exome	FF	ICR1
P139782	D139754_vs_P139782	testis	primary	nonseminoma	sensitive/unselected	exome	FF	ICR1
P140317	D139756_vs_P140317	testis	primary	seminoma	sensitive/unselected	exome	FF	ICR1
P141854	D141853_vs_P141854	testis	primary	seminoma	sensitive/unselected	exome	FF	ICR1
P140321	D139760_vs_P140321	testis	primary	unknown	sensitive/unselected	exome	FF	ICR1
P141863	L6955_vs_P141863	testis	primary	nonseminoma	sensitive/unselected	exome	FF	ICR1
P139786	D139758_vs_P139786	testis	primary	unknown	sensitive/unselected	exome	FF	ICR1
P139781	D139753_vs_P139781	testis	primary	seminoma	sensitive/unselected	exome	FF	ICR1
P141870	L140279_vs_P141870	testis	primary	unknown	sensitive/unselected	exome	FF	ICR1
P141860	L6751_vs_P141860	testis	primary	seminoma	sensitive/unselected	exome	FF	ICR1
P140314	D140315_vs_P140314	testis	primary	seminoma	sensitive/unselected	exome	FF	ICR1
P141868	L11963_vs_P141868	testis	primary	nonseminoma	sensitive/unselected	exome	FF	ICR1
P141856	L7594_vs_P141856	testis	primary	nonseminoma	sensitive/unselected	exome	FF	ICR1
P139789	D140325_vs_P139789	testis	primary	unknown	sensitive/unselected	exome	FF	ICR1
P141857	D141858_vs_P141857	testis	primary	unknown	sensitive/unselected	exome	FF	ICR1
P139792	D139764_vs_P139792	testis	primary	unknown	sensitive/unselected	exome	FF	ICR1
P140318	D139757_vs_P140318	testis	primary	nonseminoma	sensitive/unselected	exome	FF	ICR1
P141862	L64524_vs_P141862	testis	primary	nonseminoma	sensitive/unselected	exome	FF	ICR1
P141859	L139913_vs_P141859	testis	primary	nonseminoma	sensitive/unselected	exome	FF	ICR1
P141865	L7160_vs_P141865	testis	primary	seminoma	sensitive/unselected	exome	FF	ICR1
P141267	Lxxx_vs_P141267	testis	primary	seminoma	sensitive/unselected	exome	FF	ICR1
TCGA-XY-A8S3-01	TCGA-XY-A8S3	testis	primary	nonseminoma	sensitive/unselected	exome	FF	TCGA
TCGA-2X-A9D5-01	TCGA-2X-A9D5	testis	primary	seminoma	sensitive/unselected	exome	FF	TCGA
TCGA-2G-AALQ-01	TCGA-2G-AALQ	testis	primary	nonseminoma	sensitive/unselected	exome	FF	TCGA
TCGA-VF-A8A8-01	TCGA-VF-A8A8	testis	primary	nonseminoma	sensitive/unselected	exome	FF	TCGA
TCGA-2G-AALS-01	TCGA-2G-AALS	testis	primary	nonseminoma	sensitive/unselected	exome	FF	TCGA
TCGA-2G-AAFH-01	TCGA-2G-AAFH	testis	primary	seminoma	sensitive/unselected	exome	FF	TCGA
TCGA-2G-AALT-01	TCGA-2G-AALT	testis	primary	nonseminoma	sensitive/unselected	exome	FF	TCGA
TCGA-ZM-AA0F-01	TCGA-ZM-AA0F	testis	primary	seminoma	sensitive/unselected	exome	FF	TCGA
TCGA-YU-AA61-01	TCGA-YU-AA61	testis	primary	nonseminoma	sensitive/unselected	exome	FF	TCGA
TCGA-2G-AAGZ-01	TCGA-2G-AAGZ	testis	primary	nonseminoma	sensitive/unselected	exome	FF	TCGA
TCGA-2G-AAFV-01	TCGA-2G-AAFV	testis	primary	nonseminoma	sensitive/unselected	exome	FF	TCGA
TCGA-YU-A94D-01	TCGA-YU-A94D	testis	primary	nonseminoma	sensitive/unselected	exome	FF	TCGA
TCGA-XE-AANV-01	TCGA-XE-AANV	testis	primary	seminoma	sensitive/unselected	exome	FF	TCGA
TCGA-2G-AAL7-01	TCGA-2G-AAL7	testis	primary	nonseminoma	sensitive/unselected	exome	FF	TCGA
TCGA-2X-A9D6-01	TCGA-2X-A9D6	testis	primary	seminoma	sensitive/unselected	exome	FF	TCGA
TCGA-2G-AAFY-01	TCGA-2G-AAFY	testis	primary	nonseminoma	sensitive/unselected	exome	FF	TCGA
TCGA-2G-AAGC-01	TCGA-2G-AAGC	testis	primary	nonseminoma	sensitive/unselected	exome	FF	TCGA
TCGA-2G-AAF1-01	TCGA-2G-AAF1	testis	primary	seminoma	sensitive/unselected	exome	FF	TCGA
TCGA-2G-AAFE-01	TCGA-2G-AAFE	testis	primary	seminoma	sensitive/unselected	exome	FF	TCGA
TCGA-S6-A8JY-01	TCGA-S6-A8JY	testis	primary	seminoma	sensitive/unselected	exome	FF	TCGA
TCGA-XE-AAOF-01	TCGA-XE-AAOF	testis	primary	seminoma	sensitive/unselected	exome	FF	TCGA
TCGA-W4-A7U2-01	TCGA-W4-A7U2	testis	primary	nonseminoma	sensitive/unselected	exome	FF	TCGA
TCGA-2G-AAKO-01	TCGA-2G-AAKO	testis	primary	nonseminoma	sensitive/unselected	exome	FF	TCGA
TCGA-2G-AAF4-01	TCGA-2G-AAF4	testis	primary	seminoma	sensitive/unselected	exome	FF	TCGA
TCGA-2G-AALY-01	TCGA-2G-AALY	testis	primary	nonseminoma	sensitive/unselected	exome	FF	TCGA
TCGA-2G-AAGY-01	TCGA-2G-AAGY	testis	primary	nonseminoma	sensitive/unselected	exome	FF	TCGA
TCGA-2G-AAG0-01	TCGA-2G-AAG0	testis	primary	nonseminoma	sensitive/unselected	exome	FF	TCGA
TCGA-2G-AAEX-01	TCGA-2G-AAEX	testis	primary	seminoma	sensitive/unselected	exome	FF	TCGA
TCGA-2G-AAH2-01	TCGA-2G-AAH2	testis	primary	nonseminoma	sensitive/unselected	exome	FF	TCGA
TCGA-YU-AA4L-01	TCGA-YU-AA4L	testis	primary	nonseminoma	sensitive/unselected	exome	FF	TCGA
TCGA-4K-AA1H-01	TCGA-4K-AA1H	testis	primary	seminoma	sensitive/unselected	exome	FF	TCGA
TCGA-2G-AAG5-01	TCGA-2G-AAG5	testis	primary	nonseminoma	sensitive/unselected	exome	FF	TCGA
TCGA-2G-AAGT-01	TCGA-2G-AAGT	testis	primary	nonseminoma	sensitive/unselected	exome	FF	TCGA
TCGA-XY-A8S2-01	TCGA-XY-A8S2	testis	primary	nonseminoma	sensitive/unselected	exome	FF	TCGA
TCGA-2G-AALO-01	TCGA-2G-AALO	testis	primary	nonseminoma	sensitive/unselected	exome	FF	TCGA
TCGA-XE-A8H5-01	TCGA-XE-A8H5	testis	primary	seminoma	sensitive/unselected	exome	FF	TCGA
TCGA-YU-A90S-01	TCGA-YU-A90S	testis	primary	seminoma	sensitive/unselected	exome	FF	TCGA
TCGA-2G-AAG9-01	TCGA-2G-AAG9	testis	primary	seminoma	sensitive/unselected	exome	FF	TCGA
TCGA-2G-AAGW-01	TCGA-2G-AAGW	testis	primary	nonseminoma	sensitive/unselected	exome	FF	TCGA
TCGA-2G-AAL5-01	TCGA-2G-AAL5	testis	primary	nonseminoma	sensitive/unselected	exome	FF	TCGA
TCGA-2G-AAKG-01	TCGA-2G-AAKG	testis	primary	nonseminoma	sensitive/unselected	exome	FF	TCGA
TCGA-ZM-AA0D-01	TCGA-ZM-AA0D	testis	primary	seminoma	sensitive/unselected	exome	FF	TCGA
TCGA-2G-AAG6-01	TCGA-2G-AAG6	testis	primary	nonseminoma	sensitive/unselected	exome	FF	TCGA
TCGA-W4-A7U3-01	TCGA-W4-A7U3	testis	primary	nonseminoma	sensitive/unselected	exome	FF	TCGA
TCGA-2G-AAFN-01	TCGA-2G-AAFN	testis	primary	nonseminoma	sensitive/unselected	exome	FF	TCGA
TCGA-XE-AAO4-01	TCGA-XE-AAO4	testis	primary	seminoma	sensitive/unselected	exome	FF	TCGA
TCGA-ZM-AA05-01	TCGA-ZM-AA05	testis	primary	seminoma	sensitive/unselected	exome	FF	TCGA
TCGA-SN-A84W-01	TCGA-SN-A84W	testis	primary	nonseminoma	sensitive/unselected	exome	FF	TCGA
TCGA-XE-A9SE-01	TCGA-XE-A9SE	testis	primary	seminoma	sensitive/unselected	exome	FF	TCGA
TCGA-YU-A90W-01	TCGA-YU-A90W	testis	primary	seminoma	sensitive/unselected	exome	FF	TCGA
TCGA-2G-AAGJ-01	TCGA-2G-AAGJ	testis	primary	nonseminoma	sensitive/unselected	exome	FF	TCGA
TCGA-2G-AAEW-01	TCGA-2G-AAEW	testis	primary	nonseminoma	sensitive/unselected	exome	FF	TCGA
TCGA-VF-A8AC-01	TCGA-VF-A8AC	testis	primary	seminoma	sensitive/unselected	exome	FF	TCGA
TCGA-SN-A84X-01	TCGA-SN-A84X	testis	primary	nonseminoma	sensitive/unselected	exome	FF	TCGA
TCGA-VF-A8A9-01	TCGA-VF-A8A9	testis	primary	seminoma	sensitive/unselected	exome	FF	TCGA
TCGA-4K-AAAL-01	TCGA-4K-AAAL	testis	primary	seminoma	sensitive/unselected	exome	FF	TCGA
TCGA-XE-AAO3-01	TCGA-XE-AAO3	testis	primary	seminoma	sensitive/unselected	exome	FF	TCGA
TCGA-2G-AAM4-01	TCGA-2G-AAM4	testis	primary	nonseminoma	sensitive/unselected	exome	FF	TCGA
TCGA-XE-AAO6-01	TCGA-XE-AAO6	testis	primary	seminoma	sensitive/unselected	exome	FF	TCGA
TCGA-XE-A8H1-01	TCGA-XE-A8H1	testis	primary	nonseminoma	sensitive/unselected	exome	FF	TCGA
TCGA-ZM-AA06-01	TCGA-ZM-AA06	testis	primary	seminoma	sensitive/unselected	exome	FF	TCGA
TCGA-2G-AAGE-01	TCGA-2G-AAGE	testis	primary	nonseminoma	sensitive/unselected	exome	FF	TCGA
TCGA-2G-AAFG-01	TCGA-2G-AAFG	testis	primary	seminoma	sensitive/unselected	exome	FF	TCGA
TCGA-S6-A8JW-01	TCGA-S6-A8JW	testis	primary	seminoma	sensitive/unselected	exome	FF	TCGA
TCGA-2G-AAFJ-01	TCGA-2G-AAFJ	testis	primary	nonseminoma	sensitive/unselected	exome	FF	TCGA
TCGA-2G-AALG-01	TCGA-2G-AALG	testis	primary	nonseminoma	sensitive/unselected	exome	FF	TCGA
TCGA-2G-AAGO-01	TCGA-2G-AAGO	testis	primary	nonseminoma	sensitive/unselected	exome	FF	TCGA
TCGA-2G-AAFO-01	TCGA-2G-AAFO	testis	primary	nonseminoma	sensitive/unselected	exome	FF	TCGA
TCGA-2G-AAGA-01	TCGA-2G-AAGA	testis	primary	nonseminoma	sensitive/unselected	exome	FF	TCGA
TCGA-XE-AAOD-01	TCGA-XE-AAOD	testis	primary	nonseminoma	sensitive/unselected	exome	FF	TCGA
TCGA-2G-AAGV-01	TCGA-2G-AAGV	testis	primary	nonseminoma	sensitive/unselected	exome	FF	TCGA
TCGA-2G-AAM3-01	TCGA-2G-AAM3	testis	primary	nonseminoma	sensitive/unselected	exome	FF	TCGA
TCGA-2G-AAH8-01	TCGA-2G-AAH8	testis	primary	seminoma	sensitive/unselected	exome	FF	TCGA
TCGA-SB-A76C-01	TCGA-SB-A76C	testis	primary	seminoma	sensitive/unselected	exome	FF	TCGA
TCGA-2G-AAFI-01	TCGA-2G-AAFI	testis	primary	nonseminoma	sensitive/unselected	exome	FF	TCGA
TCGA-XE-AAOC-01	TCGA-XE-AAOC	testis	primary	nonseminoma	sensitive/unselected	exome	FF	TCGA
TCGA-SN-A6IS-01	TCGA-SN-A6IS	testis	primary	nonseminoma	sensitive/unselected	exome	FF	TCGA
TCGA-XE-AAOB-01	TCGA-XE-AAOB	testis	primary	nonseminoma	sensitive/unselected	exome	FF	TCGA
TCGA-2G-AAGI-01	TCGA-2G-AAGI	testis	primary	nonseminoma	sensitive/unselected	exome	FF	TCGA
TCGA-YU-A90Y-01	TCGA-YU-A90Y	testis	primary	nonseminoma	sensitive/unselected	exome	FF	TCGA
TCGA-2G-AAFL-01	TCGA-2G-AAFL	testis	primary	nonseminoma	sensitive/unselected	exome	FF	TCGA
TCGA-ZM-AA0E-01	TCGA-ZM-AA0E	testis	primary	seminoma	sensitive/unselected	exome	FF	TCGA
TCGA-SB-A6J6-01	TCGA-SB-A6J6	testis	primary	seminoma	sensitive/unselected	exome	FF	TCGA
TCGA-WZ-A8D5-01	TCGA-WZ-A8D5	testis	primary	seminoma	sensitive/unselected	exome	FF	TCGA
TCGA-2G-AAGF-01	TCGA-2G-AAGF	testis	primary	nonseminoma	sensitive/unselected	exome	FF	TCGA
TCGA-XE-A8H4-01	TCGA-XE-A8H4	testis	primary	seminoma	sensitive/unselected	exome	FF	TCGA
TCGA-2G-AALX-01	TCGA-2G-AALX	testis	primary	nonseminoma	sensitive/unselected	exome	FF	TCGA
TCGA-2G-AAHT-01	TCGA-2G-AAHT	testis	primary	seminoma	sensitive/unselected	exome	FF	TCGA
TCGA-YU-A90Q-01	TCGA-YU-A90Q	testis	primary	seminoma	sensitive/unselected	exome	FF	TCGA
TCGA-ZM-AA0H-01	TCGA-ZM-AA0H	testis	primary	seminoma	sensitive/unselected	exome	FF	TCGA
TCGA-2G-AAKD-01	TCGA-2G-AAKD	testis	primary	nonseminoma	sensitive/unselected	exome	FF	TCGA
TCGA-YU-A90P-01	TCGA-YU-A90P	testis	primary	nonseminoma	sensitive/unselected	exome	FF	TCGA
TCGA-2G-AAGX-01	TCGA-2G-AAGX	testis	primary	nonseminoma	sensitive/unselected	exome	FF	TCGA
TCGA-XY-A9T9-01	TCGA-XY-A9T9	testis	primary	seminoma	sensitive/unselected	exome	FF	TCGA
TCGA-2G-AAFM-01	TCGA-2G-AAFM	testis	primary	nonseminoma	sensitive/unselected	exome	FF	TCGA
TCGA-2G-AAHC-01	TCGA-2G-AAHC	testis	primary	seminoma	sensitive/unselected	exome	FF	TCGA
TCGA-2G-AAGK-01	TCGA-2G-AAGK	testis	primary	nonseminoma	sensitive/unselected	exome	FF	TCGA
TCGA-WZ-A7V4-01	TCGA-WZ-A7V4	testis	primary	seminoma	sensitive/unselected	exome	FF	TCGA
TCGA-2G-AAGS-01	TCGA-2G-AAGS	testis	primary	nonseminoma	sensitive/unselected	exome	FF	TCGA
TCGA-2G-AAKM-01	TCGA-2G-AAKM	testis	primary	nonseminoma	sensitive/unselected	exome	FF	TCGA
TCGA-XE-AAOL-01	TCGA-XE-AAOL	testis	primary	seminoma	sensitive/unselected	exome	FF	TCGA
TCGA-2G-AAM2-01	TCGA-2G-AAM2	testis	primary	nonseminoma	sensitive/unselected	exome	FF	TCGA
TCGA-YU-A912-01	TCGA-YU-A912	testis	primary	seminoma	sensitive/unselected	exome	FF	TCGA
TCGA-2G-AAGN-01	TCGA-2G-AAGN	testis	primary	nonseminoma	sensitive/unselected	exome	FF	TCGA
TCGA-2G-AAG3-01	TCGA-2G-AAG3	testis	primary	nonseminoma	sensitive/unselected	exome	FF	TCGA
TCGA-2G-AAF8-01	TCGA-2G-AAF8	testis	primary	seminoma	sensitive/unselected	exome	FF	TCGA
TCGA-XE-AANJ-01	TCGA-XE-AANJ	testis	primary	seminoma	sensitive/unselected	exome	FF	TCGA
TCGA-2G-AAG7-01	TCGA-2G-AAG7	testis	primary	nonseminoma	sensitive/unselected	exome	FF	TCGA
TCGA-VF-A8AA-01	TCGA-VF-A8AA	testis	primary	seminoma	sensitive/unselected	exome	FF	TCGA
TCGA-2G-AALZ-01	TCGA-2G-AALZ	testis	primary	nonseminoma	sensitive/unselected	exome	FF	TCGA
TCGA-SN-A84Y-01	TCGA-SN-A84Y	testis	primary	nonseminoma	sensitive/unselected	exome	FF	TCGA
TCGA-2G-AAHL-01	TCGA-2G-AAHL	testis	primary	seminoma	sensitive/unselected	exome	FF	TCGA
TCGA-2G-AAGG-01	TCGA-2G-AAGG	testis	primary	nonseminoma	sensitive/unselected	exome	FF	TCGA
TCGA-2G-AAGM-01	TCGA-2G-AAGM	testis	primary	nonseminoma	sensitive/unselected	exome	FF	TCGA
TCGA-W4-A7U4-01	TCGA-W4-A7U4	testis	primary	nonseminoma	sensitive/unselected	exome	FF	TCGA
TCGA-VF-A8AD-01	TCGA-VF-A8AD	testis	primary	nonseminoma	sensitive/unselected	exome	FF	TCGA
TCGA-2G-AALF-01	TCGA-2G-AALF	testis	primary	nonseminoma	sensitive/unselected	exome	FF	TCGA
TCGA-XE-AANI-01	TCGA-XE-AANI	testis	primary	nonseminoma	sensitive/unselected	exome	FF	TCGA
TCGA-2G-AALP-01	TCGA-2G-AALP	testis	primary	nonseminoma	sensitive/unselected	exome	FF	TCGA
TCGA-2G-AAKH-01	TCGA-2G-AAKH	testis	primary	nonseminoma	sensitive/unselected	exome	FF	TCGA
TCGA-WZ-A7V5-01	TCGA-WZ-A7V5	testis	primary	seminoma	sensitive/unselected	exome	FF	TCGA
TCGA-2G-AAHN-01	TCGA-2G-AAHN	testis	primary	seminoma	sensitive/unselected	exome	FF	TCGA
TCGA-2G-AAG8-01	TCGA-2G-AAG8	testis	primary	nonseminoma	sensitive/unselected	exome	FF	TCGA
TCGA-VF-A8AE-01	TCGA-VF-A8AE	testis	primary	seminoma	sensitive/unselected	exome	FF	TCGA
TCGA-2G-AAHA-01	TCGA-2G-AAHA	testis	primary	seminoma	sensitive/unselected	exome	FF	TCGA
TCGA-2G-AAKL-01	TCGA-2G-AAKL	testis	primary	nonseminoma	sensitive/unselected	exome	FF	TCGA
TCGA-2G-AAH0-01	TCGA-2G-AAH0	testis	primary	seminoma	sensitive/unselected	exome	FF	TCGA
TCGA-2G-AAH4-01	TCGA-2G-AAH4	testis	primary	nonseminoma	sensitive/unselected	exome	FF	TCGA
TCGA-4K-AA1G-01	TCGA-4K-AA1G	testis	primary	seminoma	sensitive/unselected	exome	FF	TCGA
TCGA-VF-A8AB-01	TCGA-VF-A8AB	testis	primary	seminoma	sensitive/unselected	exome	FF	TCGA
TCGA-2G-AALN-01	TCGA-2G-AALN	testis	primary	nonseminoma	sensitive/unselected	exome	FF	TCGA
TCGA-YU-A94I-01	TCGA-YU-A94I	testis	primary	nonseminoma	sensitive/unselected	exome	FF	TCGA
TCGA-ZM-AA0N-01	TCGA-ZM-AA0N	testis	primary	seminoma	sensitive/unselected	exome	FF	TCGA
TCGA-2G-AAHP-01	TCGA-2G-AAHP	testis	primary	seminoma	sensitive/unselected	exome	FF	TCGA
TCGA-2G-AALW-01	TCGA-2G-AALW	testis	primary	nonseminoma	sensitive/unselected	exome	FF	TCGA
TCGA-WZ-A7V3-01	TCGA-WZ-A7V3	testis	primary	seminoma	sensitive/unselected	exome	FF	TCGA
TCGA-2G-AAF6-01	TCGA-2G-AAF6	testis	primary	seminoma	sensitive/unselected	exome	FF	TCGA
TCGA-2G-AAH3-01	TCGA-2G-AAH3	testis	primary	seminoma	sensitive/unselected	exome	FF	TCGA
TCGA-4K-AA1I-01	TCGA-4K-AA1I	testis	primary	seminoma	sensitive/unselected	exome	FF	TCGA
TCGA-S6-A8JX-01	TCGA-S6-A8JX	testis	primary	seminoma	sensitive/unselected	exome	FF	TCGA
TCGA-SO-A8JP-01	TCGA-SO-A8JP	testis	primary	seminoma	sensitive/unselected	exome	FF	TCGA
TCGA-2G-AAFZ-01	TCGA-2G-AAFZ	testis	primary	nonseminoma	sensitive/unselected	exome	FF	TCGA
TCGA-XE-AANR-01	TCGA-XE-AANR	testis	primary	seminoma	sensitive/unselected	exome	FF	TCGA
TCGA-ZM-AA0B-01	TCGA-ZM-AA0B	testis	primary	seminoma	sensitive/unselected	exome	FF	TCGA
TCGA-XY-A89B-01	TCGA-XY-A89B	testis	primary	seminoma	sensitive/unselected	exome	FF	TCGA
TCGA-X3-A8G4-01	TCGA-X3-A8G4	testis	primary	nonseminoma	sensitive/unselected	exome	FF	TCGA
TCGA-XE-AAOJ-01	TCGA-XE-AAOJ	testis	primary	nonseminoma	sensitive/unselected	exome	FF	TCGA
TCGA-2G-AAHG-01	TCGA-2G-AAHG	testis	primary	seminoma	sensitive/unselected	exome	FF	TCGA
TCGA-2G-AAGP-01	TCGA-2G-AAGP	testis	primary	nonseminoma	sensitive/unselected	exome	FF	TCGA
TCGA-2G-AALR-01	TCGA-2G-AALR	testis	primary	nonseminoma	sensitive/unselected	exome	FF	TCGA
P-0000095-T01	P-0000095	extragonadal	primary	nonseminoma	resistant	panel	FFPE	MSK
P-0000100-T02	P-0000100	testis	metastasis	nonseminoma	unknown	panel	FFPE	MSK
P-0000108-T01	P-0000108	testis	primary	seminoma	sensitive/unselected	panel	FFPE	MSK
P-0000123-T01	P-0000123	testis	metastasis	nonseminoma	resistant	panel	FFPE	MSK
P-0000151-T01	P-0000151	testis	metastasis	nonseminoma	resistant	panel	FFPE	MSK
P-0000161-T01	P-0000161	testis	metastasis	nonseminoma	resistant	panel	FFPE	MSK
P-0000162-T01	P-0000162	testis	metastasis	seminoma	sensitive/unselected	panel	FFPE	MSK
P-0000170-T01	P-0000170	testis	metastasis	nonseminoma	resistant	panel	FFPE	MSK
P-0000181-T01	P-0000181	testis	metastasis	nonseminoma	sensitive/unselected	panel	FFPE	MSK
P-0000261-T01	P-0000261	testis	metastasis	seminoma	resistant	panel	FFPE	MSK
P-0000287-T01	P-0000287	testis	metastasis	nonseminoma	resistant	panel	FFPE	MSK
P-0000429-T01	P-0000429	testis	primary	seminoma	resistant	panel	FFPE	MSK
P-0000443-T01	P-0000443	testis	metastasis	nonseminoma	resistant	panel	FFPE	MSK
P-0000450-T01	P-0000450	testis	metastasis	nonseminoma	resistant	panel	FFPE	MSK
P-0000456-T01	P-0000456	testis	metastasis	nonseminoma	resistant	panel	FFPE	MSK
P-0000461-T01	P-0000461	extragonadal	primary	nonseminoma	resistant	panel	FFPE	MSK
P-0000475-T01	P-0000475	testis	metastasis	nonseminoma	unknown	panel	FFPE	MSK
P-0000503-T01	P-0000503	testis	metastasis	nonseminoma	resistant	panel	FFPE	MSK
P-0000598-T01	P-0000598	extragonadal	primary	nonseminoma	resistant	panel	FFPE	MSK
P-0000648-T01	P-0000648	extragonadal	primary	nonseminoma	unknown	panel	FFPE	MSK
P-0000650-T01	P-0000650	testis	metastasis	nonseminoma	resistant	panel	FFPE	MSK
P-0000654-T01	P-0000654	testis	primary	seminoma	sensitive/unselected	panel	FFPE	MSK
P-0000663-T01	P-0000663	extragonadal	metastasis	nonseminoma	resistant	panel	FFPE	MSK
P-0000664-T01	P-0000664	testis	metastasis	nonseminoma	sensitive/unselected	panel	FFPE	MSK
P-0000665-T01	P-0000665	testis	metastasis	seminoma	resistant	panel	FFPE	MSK
P-0000685-T01	P-0000685	testis	metastasis	nonseminoma	resistant	panel	FFPE	MSK
P-0000707-T01	P-0000707	testis	metastasis	nonseminoma	resistant	panel	FFPE	MSK
P-0000747-T01	P-0000747	testis	metastasis	nonseminoma	unknown	panel	FFPE	MSK
P-0000771-T01	P-0000771	testis	primary	seminoma	resistant	panel	FFPE	MSK
P-0000782-T01	P-0000782	testis	metastasis	nonseminoma	unknown	panel	FFPE	MSK
P-0000784-T01	P-0000784	extragonadal	primary	nonseminoma	resistant	panel	FFPE	MSK
P-0000791-T01	P-0000791	testis	metastasis	seminoma	resistant	panel	FFPE	MSK
P-0000799-T01	P-0000799	testis	primary	seminoma	resistant	panel	FFPE	MSK
P-0000941-T01	P-0000941	testis	metastasis	nonseminoma	resistant	panel	FFPE	MSK
P-0000961-T01	P-0000961	testis	metastasis	nonseminoma	resistant	panel	FFPE	MSK
P-0000992-T01	P-0000992	testis	primary	nonseminoma	sensitive/unselected	panel	FFPE	MSK
P-0001004-T01	P-0001004	testis	primary	nonseminoma	resistant	panel	FFPE	MSK
P-0001009-T01	P-0001009	testis	metastasis	nonseminoma	unknown	panel	FFPE	MSK
P-0001012-T01	P-0001012	testis	primary	nonseminoma	resistant	panel	FFPE	MSK
P-0001014-T01	P-0001014	testis	metastasis	seminoma	resistant	panel	FFPE	MSK
P-0001048-T01	P-0001048	testis	primary	nonseminoma	resistant	panel	FFPE	MSK
P-0001106-T01	P-0001106	testis	metastasis	nonseminoma	resistant	panel	FFPE	MSK
P-0001181-T01	P-0001181	testis	metastasis	nonseminoma	resistant	panel	FFPE	MSK
P-0001210-T01	P-0001210	testis	metastasis	seminoma	resistant	panel	FFPE	MSK
P-0001299-T01	P-0001299	testis	primary	nonseminoma	resistant	panel	FFPE	MSK
P-0001330-T01	P-0001330	testis	primary	seminoma	unknown	panel	FFPE	MSK
P-0001339-T01	P-0001339	testis	metastasis	nonseminoma	resistant	panel	FFPE	MSK
P-0001430-T01	P-0001430	testis	primary	seminoma	sensitive/unselected	panel	FFPE	MSK
P-0001435-T01	P-0001435	testis	metastasis	nonseminoma	resistant	panel	FFPE	MSK
P-0001542-T01	P-0001542	testis	primary	seminoma	sensitive/unselected	panel	FFPE	MSK
P-0001562-T01	P-0001562	testis	primary	seminoma	unknown	panel	FFPE	MSK
P-0001657-T01	P-0001657	testis	primary	seminoma	resistant	panel	FFPE	MSK
P-0001663-T01	P-0001663	testis	primary	nonseminoma	unknown	panel	FFPE	MSK
P-0001740-T01	P-0001740	testis	primary	nonseminoma	unknown	panel	FFPE	MSK
P-0001749-T01	P-0001749	testis	metastasis	seminoma	resistant	panel	FFPE	MSK
P-0001842-T01	P-0001842	testis	metastasis	nonseminoma	resistant	panel	FFPE	MSK
P-0001844-T01	P-0001844	extragonadal	primary	nonseminoma	resistant	panel	FFPE	MSK
P-0001854-T01	P-0001854	testis	metastasis	seminoma	sensitive/unselected	panel	FFPE	MSK
P-0001856-T01	P-0001856	testis	primary	nonseminoma	sensitive/unselected	panel	FFPE	MSK
P-0001869-T01	P-0001869	testis	metastasis	nonseminoma	sensitive/unselected	panel	FFPE	MSK
P-0001897-T01	P-0001897	testis	primary	nonseminoma	resistant	panel	FFPE	MSK
P-0001918-T01	P-0001918	testis	primary	seminoma	sensitive/unselected	panel	FFPE	MSK
P-0001922-T01	P-0001922	testis	primary	nonseminoma	sensitive/unselected	panel	FFPE	MSK
P-0002086-T01	P-0002086	extragonadal	metastasis	nonseminoma	resistant	panel	FFPE	MSK
P-0002094-T01	P-0002094	extragonadal	primary	seminoma	sensitive/unselected	panel	FFPE	MSK
P-0002099-T02	P-0002099	testis	primary	seminoma	unknown	panel	FFPE	MSK
P-0002120-T01	P-0002120	testis	metastasis	nonseminoma	unknown	panel	FFPE	MSK
P-0002121-T01	P-0002121	testis	primary	nonseminoma	resistant	panel	FFPE	MSK
P-0002169-T01	P-0002169	testis	primary	nonseminoma	sensitive/unselected	panel	FFPE	MSK
P-0002203-T02	P-0002203	testis	metastasis	nonseminoma	resistant	panel	FFPE	MSK
P-0002203-T01	P-0002203	testis	primary	seminoma	resistant	panel	FFPE	MSK
P-0002308-T01	P-0002308	testis	metastasis	nonseminoma	resistant	panel	FFPE	MSK
P-0002308-T02	P-0002308	testis	primary	nonseminoma	resistant	panel	FFPE	MSK
P-0002358-T01	P-0002358	testis	primary	nonseminoma	sensitive/unselected	panel	FFPE	MSK
P-0002401-T01	P-0002401	testis	metastasis	nonseminoma	resistant	panel	FFPE	MSK
P-0002457-T01	P-0002457	extragonadal	primary	nonseminoma	resistant	panel	FFPE	MSK
P-0002480-T01	P-0002480	testis	primary	seminoma	unknown	panel	FFPE	MSK
P-0002533-T01	P-0002533	testis	metastasis	nonseminoma	resistant	panel	FFPE	MSK
P-0002569-T01	P-0002569	testis	primary	nonseminoma	sensitive/unselected	panel	FFPE	MSK
P-0002579-T01	P-0002579	testis	primary	nonseminoma	sensitive/unselected	panel	FFPE	MSK
P-0002596-T01	P-0002596	testis	metastasis	nonseminoma	resistant	panel	FFPE	MSK
P-0002601-T01	P-0002601	testis	metastasis	nonseminoma	resistant	panel	FFPE	MSK
P-0002624-T01	P-0002624	testis	primary	nonseminoma	sensitive/unselected	panel	FFPE	MSK
P-0002634-T01	P-0002634	testis	primary	seminoma	sensitive/unselected	panel	FFPE	MSK
P-0002636-T01	P-0002636	testis	primary	nonseminoma	sensitive/unselected	panel	FFPE	MSK
P-0002688-T02	P-0002688	testis	primary	seminoma	sensitive/unselected	panel	FFPE	MSK
P-0002732-T01	P-0002732	testis	primary	nonseminoma	resistant	panel	FFPE	MSK
P-0002822-T01	P-0002822	testis	primary	seminoma	resistant	panel	FFPE	MSK
P-0002849-T01	P-0002849	testis	primary	nonseminoma	sensitive/unselected	panel	FFPE	MSK
P-0002889-T01	P-0002889	extragonadal	primary	nonseminoma	resistant	panel	FFPE	MSK
P-0002892-T01	P-0002892	testis	primary	nonseminoma	sensitive/unselected	panel	FFPE	MSK
P-0002896-T01	P-0002896	testis	primary	seminoma	sensitive/unselected	panel	FFPE	MSK
P-0002947-T01	P-0002947	testis	primary	nonseminoma	sensitive/unselected	panel	FFPE	MSK
P-0002966-T01	P-0002966	testis	primary	nonseminoma	resistant	panel	FFPE	MSK
P-0002968-T01	P-0002968	testis	metastasis	seminoma	unknown	panel	FFPE	MSK
P-0002973-T01	P-0002973	testis	primary	nonseminoma	sensitive/unselected	panel	FFPE	MSK
P-0003015-T01	P-0003015	testis	primary	nonseminoma	resistant	panel	FFPE	MSK
P-0003019-T01	P-0003019	testis	primary	seminoma	sensitive/unselected	panel	FFPE	MSK
P-0003022-T01	P-0003022	testis	primary	seminoma	sensitive/unselected	panel	FFPE	MSK
P-0003044-T01	P-0003044	testis	primary	nonseminoma	sensitive/unselected	panel	FFPE	MSK
P-0003067-T01	P-0003067	extragonadal	primary	nonseminoma	resistant	panel	FFPE	MSK
P-0003100-T01	P-0003100	testis	metastasis	nonseminoma	unknown	panel	FFPE	MSK
P-0003105-T01	P-0003105	extragonadal	primary	seminoma	sensitive/unselected	panel	FFPE	MSK
P-0003153-T01	P-0003153	testis	metastasis	seminoma	resistant	panel	FFPE	MSK
P-0003227-T01	P-0003227	testis	primary	seminoma	resistant	panel	FFPE	MSK
P-0003230-T01	P-0003230	extragonadal	primary	seminoma	resistant	panel	FFPE	MSK
P-0003245-T01	P-0003245	testis	primary	seminoma	sensitive/unselected	panel	FFPE	MSK
P-0003246-T01	P-0003246	testis	primary	seminoma	resistant	panel	FFPE	MSK
P-0003313-T01	P-0003313	testis	metastasis	nonseminoma	resistant	panel	FFPE	MSK
P-0003315-T01	P-0003315	testis	metastasis	nonseminoma	resistant	panel	FFPE	MSK
P-0003326-T01	P-0003326	testis	primary	nonseminoma	unknown	panel	FFPE	MSK
P-0003349-T01	P-0003349	extragonadal	primary	nonseminoma	sensitive/unselected	panel	FFPE	MSK
P-0003410-T01	P-0003410	testis	primary	nonseminoma	sensitive/unselected	panel	FFPE	MSK
P-0003410-T02	P-0003410	testis	primary	nonseminoma	sensitive/unselected	panel	FFPE	MSK
P-0003445-T01	P-0003445	testis	primary	nonseminoma	sensitive/unselected	panel	FFPE	MSK
P-0003451-T01	P-0003451	testis	primary	seminoma	resistant	panel	FFPE	MSK
P-0003463-T02	P-0003463	testis	primary	seminoma	resistant	panel	FFPE	MSK
P-0003517-T01	P-0003517	testis	metastasis	nonseminoma	sensitive/unselected	panel	FFPE	MSK
P-0003533-T01	P-0003533	extragonadal	primary	nonseminoma	resistant	panel	FFPE	MSK
P-0003533-T03	P-0003533	extragonadal	metastasis	nonseminoma	resistant	panel	FFPE	MSK
P-0003564-T01	P-0003564	extragonadal	primary	nonseminoma	resistant	panel	FFPE	MSK
P-0003576-T01	P-0003576	testis	primary	nonseminoma	sensitive/unselected	panel	FFPE	MSK
P-0003608-T01	P-0003608	testis	primary	nonseminoma	sensitive/unselected	panel	FFPE	MSK
P-0003653-T01	P-0003653	testis	primary	nonseminoma	unknown	panel	FFPE	MSK
P-0003759-T01	P-0003759	testis	metastasis	nonseminoma	unknown	panel	FFPE	MSK
P-0003777-T01	P-0003777	extragonadal	primary	nonseminoma	unknown	panel	FFPE	MSK
P-0003798-T01	P-0003798	testis	primary	nonseminoma	sensitive/unselected	panel	FFPE	MSK
P-0003830-T01	P-0003830	testis	primary	nonseminoma	sensitive/unselected	panel	FFPE	MSK
P-0003834-T01	P-0003834	extragonadal	primary	nonseminoma	resistant	panel	FFPE	MSK
P-0003849-T01	P-0003849	extragonadal	primary	seminoma	unknown	panel	FFPE	MSK
P-0003929-T01	P-0003929	testis	primary	nonseminoma	resistant	panel	FFPE	MSK
P-0003963-T01	P-0003963	testis	metastasis	seminoma	sensitive/unselected	panel	FFPE	MSK
P-0003994-T01	P-0003994	extragonadal	metastasis	nonseminoma	resistant	panel	FFPE	MSK
P-0004002-T01	P-0004002	extragonadal	primary	nonseminoma	resistant	panel	FFPE	MSK
P-0004014-T01	P-0004014	testis	primary	seminoma	sensitive/unselected	panel	FFPE	MSK
P-0004019-T01	P-0004019	testis	metastasis	nonseminoma	resistant	panel	FFPE	MSK
P-0004034-T01	P-0004034	testis	primary	seminoma	sensitive/unselected	panel	FFPE	MSK
P-0004084-T01	P-0004084	testis	metastasis	nonseminoma	resistant	panel	FFPE	MSK
P-0004149-T01	P-0004149	testis	primary	nonseminoma	sensitive/unselected	panel	FFPE	MSK
P-0004184-T01	P-0004184	testis	primary	nonseminoma	sensitive/unselected	panel	FFPE	MSK
P-0004273-T01	P-0004273	testis	primary	seminoma	resistant	panel	FFPE	MSK
P-0004302-T01	P-0004302	testis	primary	seminoma	unknown	panel	FFPE	MSK
P-0004373-T02	P-0004373	testis	metastasis	nonseminoma	unknown	panel	FFPE	MSK
P-0004373-T01	P-0004373	testis	primary	nonseminoma	unknown	panel	FFPE	MSK
P-0004398-T01	P-0004398	testis	primary	nonseminoma	sensitive/unselected	panel	FFPE	MSK
P-0004417-T01	P-0004417	testis	metastasis	nonseminoma	unknown	panel	FFPE	MSK
P-0004429-T01	P-0004429	testis	primary	nonseminoma	unknown	panel	FFPE	MSK
P-0004506-T01	P-0004506	testis	metastasis	nonseminoma	unknown	panel	FF	MSK
P-0004563-T01	P-0004563	testis	metastasis	nonseminoma	sensitive/unselected	panel	FF	MSK
P-0004572-T01	P-0004572	testis	metastasis	nonseminoma	unknown	panel	FF	MSK
P-0004577-T01	P-0004577	testis	primary	seminoma	sensitive/unselected	panel	FF	MSK
P-0004621-T01	P-0004621	testis	metastasis	seminoma	resistant	panel	FF	MSK
P-0004632-T01	P-0004632	testis	primary	nonseminoma	sensitive/unselected	panel	FF	MSK
P-0004726-T02	P-0004726	testis	metastasis	nonseminoma	unknown	panel	FF	MSK
P-0004726-T01	P-0004726	testis	metastasis	nonseminoma	unknown	panel	FF	MSK
P-0004732-T01	P-0004732	testis	metastasis	nonseminoma	resistant	panel	FF	MSK
P-0004763-T01	P-0004763	extragonadal	primary	seminoma	sensitive/unselected	panel	FF	MSK
P-0004785-T01	P-0004785	testis	primary	nonseminoma	sensitive/unselected	panel	FF	MSK
P-0004820-T01	P-0004820	testis	metastasis	seminoma	sensitive/unselected	panel	FF	MSK
P-0004840-T01	P-0004840	testis	metastasis	nonseminoma	sensitive/unselected	panel	FF	MSK
P-0004868-T01	P-0004868	testis	primary	nonseminoma	resistant	panel	FF	MSK
P-0004880-T01	P-0004880	testis	primary	seminoma	resistant	panel	FF	MSK
P-0004880-T02	P-0004880	testis	metastasis	seminoma	resistant	panel	FFPE	MSK
P-0004978-T01	P-0004978	testis	metastasis	seminoma	resistant	panel	FF	MSK
P-0004989-T01	P-0004989	testis	metastasis	seminoma	unknown	panel	FF	MSK
P-0005055-T01	P-0005055	testis	primary	nonseminoma	sensitive/unselected	panel	FF	MSK
P-0005099-T01	P-0005099	testis	primary	nonseminoma	unknown	panel	FF	MSK
P-0005116-T01	P-0005116	testis	primary	seminoma	unknown	panel	FF	MSK
P-0005182-T01	P-0005182	testis	metastasis	seminoma	sensitive/unselected	panel	FFPE	MSK
P-0005276-T01	P-0005276	testis	primary	nonseminoma	sensitive/unselected	panel	FF	MSK
P-0005425-T01	P-0005425	testis	primary	seminoma	resistant	panel	FF	MSK
P-0005438-T01	P-0005438	extragonadal	primary	nonseminoma	unknown	panel	FF	MSK
P-0005441-T01	P-0005441	testis	primary	nonseminoma	unknown	panel	FF	MSK
P-0005444-T01	P-0005444	extragonadal	metastasis	seminoma	sensitive/unselected	panel	FF	MSK
P-0005515-T01	P-0005515	testis	primary	nonseminoma	sensitive/unselected	panel	FF	MSK
P-0005572-T03	P-0005572	extragonadal	primary	nonseminoma	unknown	panel	FF	MSK
P-0005608-T01	P-0005608	testis	metastasis	nonseminoma	unknown	panel	FF	MSK
P-0005684-T01	P-0005684	testis	metastasis	nonseminoma	unknown	panel	FF	MSK
P-0005685-T01	P-0005685	testis	metastasis	nonseminoma	unknown	panel	FF	MSK
P-0005699-T01	P-0005699	testis	metastasis	seminoma	unknown	panel	FF	MSK
P-0005754-T01	P-0005754	testis	metastasis	nonseminoma	unknown	panel	FF	MSK
P-0005777-T02	P-0005777	extragonadal	primary	nonseminoma	unknown	panel	FF	MSK
P-0005889-T01	P-0005889	testis	metastasis	seminoma	resistant	panel	FF	MSK
P-0005964-T01	P-0005964	extragonadal	primary	nonseminoma	unknown	panel	FF	MSK
P-0005973-T01	P-0005973	testis	primary	seminoma	sensitive/unselected	panel	FF	MSK
P-0006017-T01	P-0006017	extragonadal	primary	seminoma	sensitive/unselected	panel	FF	MSK
P-0006101-T01	P-0006101	extragonadal	primary	seminoma	unknown	panel	FF	MSK
P-0006111-T01	P-0006111	testis	primary	seminoma	resistant	panel	FF	MSK
P-0006187-T01	P-0006187	testis	primary	nonseminoma	sensitive/unselected	panel	FF	MSK
P-0006229-T01	P-0006229	extragonadal	primary	nonseminoma	resistant	panel	FF	MSK
P-0006327-T01	P-0006327	testis	metastasis	nonseminoma	unknown	panel	FF	MSK
P-0006338-T01	P-0006338	testis	primary	nonseminoma	sensitive/unselected	panel	FF	MSK
P-0006413-T01	P-0006413	testis	metastasis	nonseminoma	resistant	panel	FF	MSK
P-0006427-T01	P-0006427	testis	primary	nonseminoma	sensitive/unselected	panel	FF	MSK
P-0006552-T01	P-0006552	testis	primary	nonseminoma	resistant	panel	FFPE	MSK
P-0006600-T01	P-0006600	testis	primary	nonseminoma	unknown	panel	FFPE	MSK
P-0006648-T01	P-0006648	testis	primary	nonseminoma	resistant	panel	FFPE	MSK
P-0006858-T01	P-0006858	testis	metastasis	seminoma	resistant	panel	FFPE	MSK
P-0007011-T01	P-0007011	testis	primary	seminoma	sensitive/unselected	panel	FFPE	MSK
P-0007053-T01	P-0007053	testis	primary	seminoma	resistant	panel	FFPE	MSK
P-0007056-T01	P-0007056	testis	primary	seminoma	resistant	panel	FFPE	MSK
P-0007058-T01	P-0007058	testis	primary	nonseminoma	resistant	panel	FFPE	MSK
P-0007110-T01	P-0007110	testis	metastasis	nonseminoma	resistant	panel	FFPE	MSK
P-0007237-T01	P-0007237	testis	metastasis	nonseminoma	unknown	panel	FFPE	MSK
P-0007283-T01	P-0007283	testis	primary	nonseminoma	sensitive/unselected	panel	FFPE	MSK
P-0007524-T01	P-0007524	extragonadal	primary	seminoma	unknown	panel	FFPE	MSK
P-0007742-T01	P-0007742	testis	primary	nonseminoma	unknown	panel	FFPE	MSK
P-0007778-T01	P-0007778	testis	metastasis	nonseminoma	unknown	panel	FFPE	MSK
P-0007884-T01	P-0007884	testis	primary	nonseminoma	unknown	panel	FFPE	MSK
P-0007920-T01	P-0007920	testis	primary	nonseminoma	unknown	panel	FFPE	MSK
P-0007992-T01	P-0007992	testis	metastasis	nonseminoma	unknown	panel	FFPE	MSK
P-0008001-T01	P-0008001	testis	primary	seminoma	unknown	panel	FFPE	MSK
P-0008017-T01	P-0008017	extragonadal	primary	nonseminoma	unknown	panel	FFPE	MSK
P-0008047-T01	P-0008047	testis	primary	nonseminoma	unknown	panel	FFPE	MSK
P-0008231-T01	P-0008231	extragonadal	primary	nonseminoma	unknown	panel	FFPE	MSK
P-0008309-T01	P-0008309	extragonadal	primary	nonseminoma	unknown	panel	FFPE	MSK
P-0008342-T01	P-0008342	testis	primary	seminoma	unknown	panel	FFPE	MSK
P-0008530-T01	P-0008530	testis	metastasis	nonseminoma	unknown	panel	FFPE	MSK
P-0008544-T02	P-0008544	testis	primary	nonseminoma	unknown	panel	FFPE	MSK
P-0008569-T01	P-0008569	testis	metastasis	nonseminoma	unknown	panel	FFPE	MSK
P-0008569-T02	P-0008569	testis	metastasis	nonseminoma	unknown	panel	FFPE	MSK
P-0008587-T01	P-0008587	testis	primary	nonseminoma	unknown	panel	FFPE	MSK
P-0008670-T04	P-0008670	testis	primary	nonseminoma	unknown	panel	FFPE	MSK
P-0008687-T01	P-0008687	testis	metastasis	nonseminoma	unknown	panel	FFPE	MSK
P-0008710-T01	P-0008710	testis	metastasis	nonseminoma	unknown	panel	FFPE	MSK
P-0008783-T01	P-0008783	testis	primary	nonseminoma	unknown	panel	FFPE	MSK
P-0008811-T01	P-0008811	testis	metastasis	nonseminoma	unknown	panel	FFPE	MSK
P-0008814-T01	P-0008814	testis	metastasis	nonseminoma	unknown	panel	FFPE	MSK
P-0008842-T01	P-0008842	testis	primary	nonseminoma	unknown	panel	FFPE	MSK
P-0008885-T04	P-0008885	extragonadal	primary	nonseminoma	unknown	panel	FFPE	MSK
P-0008885-T03	P-0008885	testis	metastasis	nonseminoma	unknown	panel	FFPE	MSK
P-0008958-T01	P-0008958	extragonadal	metastasis	nonseminoma	unknown	panel	FFPE	MSK
P-0008962-T02	P-0008962	extragonadal	primary	nonseminoma	unknown	panel	FFPE	MSK
P-0008969-T01	P-0008969	extragonadal	metastasis	seminoma	unknown	panel	FFPE	MSK
P-0008995-T02	P-0008995	extragonadal	primary	nonseminoma	unknown	panel	FFPE	MSK
P-0008995-T01	P-0008995	extragonadal	primary	nonseminoma	unknown	panel	FFPE	MSK
P-0009179-T01	P-0009179	testis	primary	nonseminoma	unknown	panel	FFPE	MSK
P-0009427-T01	P-0009427	testis	primary	nonseminoma	unknown	panel	FFPE	MSK
P-0009459-T01	P-0009459	testis	metastasis	nonseminoma	unknown	panel	FFPE	MSK
P-0009541-T01	P-0009541	testis	primary	seminoma	unknown	panel	FFPE	MSK
P-0009544-T01	P-0009544	testis	primary	nonseminoma	unknown	panel	FFPE	MSK
P-0009583-T01	P-0009583	testis	primary	nonseminoma	unknown	panel	FFPE	MSK
P-0009652-T01	P-0009652	testis	primary	nonseminoma	unknown	panel	FFPE	MSK
P-0009734-T01	P-0009734	testis	primary	nonseminoma	unknown	panel	FFPE	MSK
P-0009797-T01	P-0009797	testis	primary	nonseminoma	unknown	panel	FFPE	MSK
P-0010026-T01	P-0010026	testis	primary	seminoma	unknown	panel	FFPE	MSK
P-0010455-T01	P-0010455	testis	metastasis	nonseminoma	unknown	panel	FFPE	MSK
P-0010493-T01	P-0010493	testis	primary	seminoma	unknown	panel	FFPE	MSK
P-0010500-T01	P-0010500	extragonadal	primary	nonseminoma	unknown	panel	FFPE	MSK
P-0010567-T01	P-0010567	testis	primary	seminoma	unknown	panel	FFPE	MSK
P-0010630-T01	P-0010630	testis	primary	nonseminoma	unknown	panel	FFPE	MSK
P-0010646-T01	P-0010646	testis	primary	nonseminoma	unknown	panel	FFPE	MSK
P-0010846-T01	P-0010846	extragonadal	primary	nonseminoma	unknown	panel	FFPE	MSK
P-0010893-T01	P-0010893	testis	primary	nonseminoma	unknown	panel	FFPE	MSK
P-0010955-T01	P-0010955	testis	metastasis	nonseminoma	unknown	panel	FFPE	MSK
P-0010972-T01	P-0010972	testis	primary	nonseminoma	unknown	panel	FFPE	MSK
P-0010998-T01	P-0010998	testis	primary	nonseminoma	unknown	panel	FFPE	MSK
P-0011137-T01	P-0011137	extragonadal	primary	nonseminoma	unknown	panel	FFPE	MSK
P-0011200-T01	P-0011200	testis	metastasis	nonseminoma	unknown	panel	FFPE	MSK
P-0011356-T01	P-0011356	testis	metastasis	nonseminoma	unknown	panel	FFPE	MSK
P-0011375-T01	P-0011375	testis	primary	nonseminoma	unknown	panel	FFPE	MSK
P-0011419-T01	P-0011419	testis	metastasis	nonseminoma	unknown	panel	FFPE	MSK
P-0011421-T01	P-0011421	extragonadal	metastasis	nonseminoma	unknown	panel	FFPE	MSK
P-0011430-T01	P-0011430	extragonadal	primary	nonseminoma	unknown	panel	FFPE	MSK
P-0011518-T01	P-0011518	extragonadal	primary	seminoma	unknown	panel	FFPE	MSK
P-0012050-T01	P-0012050	testis	primary	nonseminoma	unknown	panel	FFPE	MSK
P-0012094-T01	P-0012094	testis	primary	seminoma	unknown	panel	FFPE	MSK
nonseminoma01	nonseminoma01	testis	metastasis	nonseminoma	resistant	panel	FFPE	FDM
nonseminoma02	nonseminoma02	testis	metastasis	nonseminoma	resistant	panel	FFPE	FDM
nonseminoma03	nonseminoma03	testis	metastasis	nonseminoma	resistant	panel	FFPE	FDM
nonseminoma04	nonseminoma04	testis	primary	nonseminoma	resistant	panel	FFPE	FDM
nonseminoma05	nonseminoma05	testis	metastasis	nonseminoma	resistant	panel	FFPE	FDM
nonseminoma06	nonseminoma06	testis	metastasis	nonseminoma	resistant	panel	FFPE	FDM
nonseminoma07	nonseminoma07	testis	metastasis	nonseminoma	resistant	panel	FFPE	FDM
nonseminoma08	nonseminoma08	testis	metastasis	nonseminoma	resistant	panel	FFPE	FDM
nonseminoma09	nonseminoma09	testis	primary	nonseminoma	resistant	panel	FFPE	FDM
nonseminoma10	nonseminoma10	testis	metastasis	nonseminoma	resistant	panel	FFPE	FDM
nonseminoma11	nonseminoma11	testis	primary	nonseminoma	resistant	panel	FFPE	FDM
nonseminoma12	nonseminoma12	testis	metastasis	nonseminoma	resistant	panel	FFPE	FDM
nonseminoma13	nonseminoma13	testis	metastasis	nonseminoma	resistant	panel	FFPE	FDM
nonseminoma14	nonseminoma14	testis	primary	nonseminoma	resistant	panel	FFPE	FDM
nonseminoma15	nonseminoma15	testis	primary	nonseminoma	resistant	panel	FFPE	FDM
nonseminoma16	nonseminoma16	testis	metastasis	nonseminoma	resistant	panel	FFPE	FDM
nonseminoma17	nonseminoma17	testis	metastasis	nonseminoma	resistant	panel	FFPE	FDM
nonseminoma18	nonseminoma18	testis	metastasis	nonseminoma	resistant	panel	FFPE	FDM
nonseminoma19	nonseminoma19	testis	metastasis	nonseminoma	resistant	panel	FFPE	FDM
nonseminoma20	nonseminoma20	testis	primary	nonseminoma	resistant	panel	FFPE	FDM
nonseminoma21	nonseminoma21	testis	metastasis	nonseminoma	resistant	panel	FFPE	FDM
nonseminoma22	nonseminoma22	testis	metastasis	nonseminoma	resistant	panel	FFPE	FDM
nonseminoma23	nonseminoma23	testis	metastasis	nonseminoma	resistant	panel	FFPE	FDM
nonseminoma24	nonseminoma24	testis	metastasis	nonseminoma	resistant	panel	FFPE	FDM
nonseminoma25	nonseminoma25	testis	metastasis	nonseminoma	resistant	panel	FFPE	FDM
nonseminoma26	nonseminoma26	testis	primary	nonseminoma	resistant	panel	FFPE	FDM
nonseminoma27	nonseminoma27	testis	metastasis	nonseminoma	resistant	panel	FFPE	FDM
nonseminoma28	nonseminoma28	testis	metastasis	nonseminoma	resistant	panel	FFPE	FDM
nonseminoma29	nonseminoma29	testis	primary	nonseminoma	resistant	panel	FFPE	FDM
nonseminoma30	nonseminoma30	testis	metastasis	nonseminoma	resistant	panel	FFPE	FDM
nonseminoma31	nonseminoma31	testis	metastasis	nonseminoma	resistant	panel	FFPE	FDM
nonseminoma32	nonseminoma32	testis	metastasis	nonseminoma	resistant	panel	FFPE	FDM
nonseminoma33	nonseminoma33	testis	metastasis	nonseminoma	resistant	panel	FFPE	FDM
nonseminoma34	nonseminoma34	testis	metastasis	nonseminoma	resistant	panel	FFPE	FDM
nonseminoma35	nonseminoma35	testis	metastasis	nonseminoma	resistant	panel	FFPE	FDM
nonseminoma36	nonseminoma36	testis	metastasis	nonseminoma	resistant	panel	FFPE	FDM
nonseminoma37	nonseminoma37	testis	metastasis	nonseminoma	resistant	panel	FFPE	FDM
nonseminoma38	nonseminoma38	testis	primary	nonseminoma	resistant	panel	FFPE	FDM
nonseminoma39	nonseminoma39	testis	metastasis	nonseminoma	resistant	panel	FFPE	FDM
nonseminoma40	nonseminoma40	testis	metastasis	nonseminoma	resistant	panel	FFPE	FDM
nonseminoma41	nonseminoma41	testis	metastasis	nonseminoma	resistant	panel	FFPE	FDM
nonseminoma42	nonseminoma42	testis	primary	nonseminoma	resistant	panel	FFPE	FDM
nonseminoma43	nonseminoma43	testis	metastasis	nonseminoma	resistant	panel	FFPE	FDM
nonseminoma44	nonseminoma44	testis	metastasis	nonseminoma	resistant	panel	FFPE	FDM
nonseminoma45	nonseminoma45	testis	metastasis	nonseminoma	resistant	panel	FFPE	FDM
nonseminoma46	nonseminoma46	testis	primary	nonseminoma	resistant	panel	FFPE	FDM
nonseminoma47	nonseminoma47	testis	metastasis	nonseminoma	resistant	panel	FFPE	FDM
nonseminoma48	nonseminoma48	testis	metastasis	nonseminoma	resistant	panel	FFPE	FDM
nonseminoma49	nonseminoma49	testis	metastasis	nonseminoma	resistant	panel	FFPE	FDM
nonseminoma50	nonseminoma50	testis	metastasis	nonseminoma	resistant	panel	FFPE	FDM
nonseminoma51	nonseminoma51	testis	metastasis	nonseminoma	resistant	panel	FFPE	FDM
nonseminoma52	nonseminoma52	testis	primary	nonseminoma	resistant	panel	FFPE	FDM
nonseminoma53	nonseminoma53	testis	metastasis	nonseminoma	resistant	panel	FFPE	FDM
nonseminoma54	nonseminoma54	testis	metastasis	nonseminoma	resistant	panel	FFPE	FDM
nonseminoma55	nonseminoma55	testis	metastasis	nonseminoma	resistant	panel	FFPE	FDM
nonseminoma56	nonseminoma56	testis	metastasis	nonseminoma	resistant	panel	FFPE	FDM
nonseminoma57	nonseminoma57	testis	primary	nonseminoma	resistant	panel	FFPE	FDM
nonseminoma58	nonseminoma58	testis	metastasis	nonseminoma	resistant	panel	FFPE	FDM
nonseminoma59	nonseminoma59	testis	metastasis	nonseminoma	resistant	panel	FFPE	FDM
nonseminoma60	nonseminoma60	testis	metastasis	nonseminoma	resistant	panel	FFPE	FDM
nonseminoma61	nonseminoma61	testis	metastasis	nonseminoma	resistant	panel	FFPE	FDM
nonseminoma62	nonseminoma62	testis	metastasis	nonseminoma	resistant	panel	FFPE	FDM
nonseminoma63	nonseminoma63	testis	metastasis	nonseminoma	resistant	panel	FFPE	FDM
nonseminoma64	nonseminoma64	testis	metastasis	nonseminoma	resistant	panel	FFPE	FDM
nonseminoma65	nonseminoma65	testis	metastasis	nonseminoma	resistant	panel	FFPE	FDM
nonseminoma66	nonseminoma66	testis	metastasis	nonseminoma	resistant	panel	FFPE	FDM
nonseminoma67	nonseminoma67	testis	metastasis	nonseminoma	resistant	panel	FFPE	FDM
nonseminoma68	nonseminoma68	testis	primary	nonseminoma	resistant	panel	FFPE	FDM
nonseminoma69	nonseminoma69	testis	metastasis	nonseminoma	resistant	panel	FFPE	FDM
nonseminoma70	nonseminoma70	testis	metastasis	nonseminoma	resistant	panel	FFPE	FDM
nonseminoma71	nonseminoma71	testis	metastasis	nonseminoma	resistant	panel	FFPE	FDM
nonseminoma72	nonseminoma72	testis	metastasis	nonseminoma	resistant	panel	FFPE	FDM
nonseminoma73	nonseminoma73	testis	metastasis	nonseminoma	resistant	panel	FFPE	FDM
nonseminoma74	nonseminoma74	testis	metastasis	nonseminoma	resistant	panel	FFPE	FDM
nonseminoma75	nonseminoma75	testis	metastasis	nonseminoma	resistant	panel	FFPE	FDM
nonseminoma76	nonseminoma76	testis	metastasis	nonseminoma	resistant	panel	FFPE	FDM
nonseminoma77	nonseminoma77	testis	metastasis	nonseminoma	resistant	panel	FFPE	FDM
nonseminoma78	nonseminoma78	testis	metastasis	nonseminoma	resistant	panel	FFPE	FDM
nonseminoma79	nonseminoma79	testis	metastasis	nonseminoma	resistant	panel	FFPE	FDM
nonseminoma80	nonseminoma80	testis	metastasis	nonseminoma	resistant	panel	FFPE	FDM
nonseminoma81	nonseminoma81	testis	metastasis	nonseminoma	resistant	panel	FFPE	FDM
nonseminoma82	nonseminoma82	testis	metastasis	nonseminoma	resistant	panel	FFPE	FDM
nonseminoma83	nonseminoma83	testis	metastasis	nonseminoma	resistant	panel	FFPE	FDM
nonseminoma84	nonseminoma84	testis	metastasis	nonseminoma	resistant	panel	FFPE	FDM
seminoma01	seminoma01	testis	primary	seminoma	resistant	panel	FFPE	FDM
seminoma02	seminoma02	testis	primary	seminoma	resistant	panel	FFPE	FDM
seminoma03	seminoma03	testis	metastasis	seminoma	resistant	panel	FFPE	FDM
seminoma04	seminoma04	testis	primary	seminoma	resistant	panel	FFPE	FDM
seminoma05	seminoma05	testis	metastasis	seminoma	resistant	panel	FFPE	FDM
seminoma06	seminoma06	testis	metastasis	seminoma	resistant	panel	FFPE	FDM
seminoma07	seminoma07	testis	metastasis	seminoma	resistant	panel	FFPE	FDM
seminoma08	seminoma08	testis	primary	seminoma	resistant	panel	FFPE	FDM
seminoma09	seminoma09	testis	primary	seminoma	resistant	panel	FFPE	FDM
seminoma10	seminoma10	testis	primary	seminoma	resistant	panel	FFPE	FDM
seminoma11	seminoma11	testis	metastasis	seminoma	resistant	panel	FFPE	FDM
seminoma12	seminoma12	testis	metastasis	seminoma	resistant	panel	FFPE	FDM
seminoma13	seminoma13	testis	metastasis	seminoma	resistant	panel	FFPE	FDM
seminoma14	seminoma14	testis	primary	seminoma	resistant	panel	FFPE	FDM
seminoma15	seminoma15	testis	metastasis	seminoma	resistant	panel	FFPE	FDM
seminoma16	seminoma16	testis	metastasis	seminoma	resistant	panel	FFPE	FDM
seminoma17	seminoma17	testis	primary	seminoma	resistant	panel	FFPE	FDM
seminoma18	seminoma18	testis	metastasis	seminoma	resistant	panel	FFPE	FDM
seminoma19	seminoma19	testis	primary	seminoma	resistant	panel	FFPE	FDM
seminoma20	seminoma20	testis	metastasis	seminoma	resistant	panel	FFPE	FDM
seminoma21	seminoma21	testis	metastasis	seminoma	resistant	panel	FFPE	FDM
seminoma22	seminoma22	testis	metastasis	seminoma	resistant	panel	FFPE	FDM
seminoma23	seminoma23	testis	metastasis	seminoma	resistant	panel	FFPE	FDM
