# Supplementary material for: Genomic landscape of platinum resistant and sensitive testicular cancers
Source: Nat Commun. 2020 May 4;11:2189. doi: 10.1038/s41467-020-15768-x (PMC7198558; doi:10.1038/s41467-020-15768-x)
Supplement: Supplementary file 7 — Supplementary Data 4 [file 41467_2020_15768_MOESM7_ESM.xlsx]

## Sheet: OLD_ST3
#REF!
Sample ID	Individual ID	Primary Sample Site	Satge	Histology	Treatment Response Category	Capture Type	Tumour Material	Sample Series
Testes_DFCI_1-Tumor1	DFCI_1	testis	metastasis	nonseminoma	resistant	exome	FFPE	DFCI
Testes_DFCI_10-Tumor1	DFCI_10	testis	primary	nonseminoma	resistant	exome	FFPE	DFCI
Testes_DFCI_12-Tumor1	DFCI_12	testis	primary	nonseminoma	resistant	exome	FFPE	DFCI
Testes_DFCI_13-Tumor1	DFCI_13	testis	metastasis	unknown	resistant	exome	FFPE	DFCI
Testes_DFCI_15-Tumor1	DFCI_15	testis	metastasis	nonseminoma	resistant	exome	FFPE	DFCI
Testes_DFCI_16-Tumor1	DFCI_16	testis	primary	nonseminoma	resistant	exome	FFPE	DFCI
Testes_DFCI_17-Tumor1	DFCI_17	extragonadal	primary	nonseminoma	resistant	exome	FFPE	DFCI
Testes_DFCI_18-Tumor1	DFCI_18	testis	primary	nonseminoma	resistant	exome	FFPE	DFCI
Testes_DFCI_18-Tumor2	DFCI_18	testis	metastasis	nonseminoma	resistant	exome	FFPE	DFCI
Testes_DFCI_19-Tumor1	DFCI_19	extragonadal	primary	nonseminoma	resistant	exome	FFPE	DFCI
Testes_DFCI_20-Tumor1	DFCI_20	testis	primary	nonseminoma	resistant	exome	FFPE	DFCI
Testes_DFCI_21-Tumor1	DFCI_21	testis	primary	nonseminoma	resistant	exome	FFPE	DFCI
Testes_DFCI_24-Tumor1	DFCI_24	testis	primary	nonseminoma	resistant	exome	FFPE	DFCI
Testes_DFCI_26-Tumor1	DFCI_26	testis	primary	nonseminoma	resistant	exome	FFPE	DFCI
Testes_DFCI_3-Tumor1	DFCI_3	testis	metastasis	nonseminoma	resistant	exome	FFPE	DFCI
Testes_DFCI_3-Tumor2	DFCI_3	testis	metastasis	nonseminoma	resistant	exome	FFPE	DFCI
Testes_DFCI_30-Tumor1	DFCI_30	testis	metastasis	nonseminoma	resistant	exome	FFPE	DFCI
Testes_DFCI_31-Tumor1	DFCI_31	testis	metastasis	nonseminoma	resistant	exome	FFPE	DFCI
Testes_DFCI_31-Tumor4	DFCI_31	testis	metastasis	nonseminoma	resistant	exome	FFPE	DFCI
Testes_DFCI_31-Tumor3	DFCI_31	testis	metastasis	nonseminoma	resistant	exome	FFPE	DFCI
Testes_DFCI_31-Tumor2	DFCI_31	testis	metastasis	nonseminoma	resistant	exome	FFPE	DFCI
Testes_DFCI_4-Tumor1	DFCI_4	testis	primary	seminoma	resistant	exome	FFPE	DFCI
Testes_DFCI_4-Tumor2	DFCI_4	testis	metastasis	seminoma	resistant	exome	FFPE	DFCI
Testes_DFCI_5-Tumor1	DFCI_5	testis	metastasis	nonseminoma	resistant	exome	FFPE	DFCI
Testes_DFCI_59-Tumor	DFCI_59	testis	primary	seminoma	resistant	exome	FFPE	DFCI
Testes_DFCI_34-Tumor	DFCI_34	testis	primary	nonseminoma	sensitive/unselected	exome	FFPE	DFCI
Testes_DFCI_6-Tumor1	DFCI_6	testis	primary	seminoma	resistant	exome	FFPE	DFCI
Testes_DFCI_7-Tumor1	DFCI_7	testis	primary	nonseminoma	resistant	exome	FFPE	DFCI
Testes_DFCI_7-Tumor3	DFCI_7	testis	metastasis	nonseminoma	resistant	exome	FFPE	DFCI
Testes_DFCI_7-Tumor2	DFCI_7	testis	metastasis	nonseminoma	resistant	exome	FFPE	DFCI
Testes_DFCI_78-Tumor	DFCI_78	testis	primary	seminoma	sensitive/unselected	exome	FFPE	DFCI
Testes_DFCI_9-Tumor1	DFCI_9	testis	primary	nonseminoma	resistant	exome	FFPE	DFCI
Testes_DFCI_9-Tumor2	DFCI_9	testis	metastasis	nonseminoma	resistant	exome	FFPE	DFCI
Testes_DFCI_74-Tumor	DFCI_74	testis	primary	nonseminoma	sensitive/unselected	exome	FFPE	DFCI
Testes_DFCI_92-Tumor	DFCI_92	testis	primary	nonseminoma	sensitive/unselected	exome	FFPE	DFCI
Testes_DFCI_63-Tumor	DFCI_63	testis	primary	seminoma	sensitive/unselected	exome	FFPE	DFCI
Testes_DFCI_38-Tumor	DFCI_38	testis	primary	seminoma	sensitive/unselected	exome	FFPE	DFCI
Testes_DFCI_75-Tumor	DFCI_75	testis	primary	seminoma	sensitive/unselected	exome	FFPE	DFCI
Testes_DFCI_88-Tumor	DFCI_88	testis	primary	nonseminoma	sensitive/unselected	exome	FFPE	DFCI
Testes_DFCI_55-Tumor	DFCI_55	testis	primary	seminoma	sensitive/unselected	exome	FFPE	DFCI
Testes_DFCI_85-Tumor	DFCI_85	testis	primary	nonseminoma	sensitive/unselected	exome	FFPE	DFCI
Testes_DFCI_68-Tumor	DFCI_68	testis	primary	seminoma	sensitive/unselected	exome	FFPE	DFCI
Testes_DFCI_72-Tumor	DFCI_72	testis	primary	seminoma	sensitive/unselected	exome	FFPE	DFCI
Testes_DFCI_90-Tumor	DFCI_90	testis	primary	nonseminoma	sensitive/unselected	exome	FFPE	DFCI
Testes_DFCI_73-Tumor	DFCI_73	testis	primary	nonseminoma	sensitive/unselected	exome	FFPE	DFCI
Testes_DFCI_56-Tumor	DFCI_56	testis	primary	seminoma	sensitive/unselected	exome	FFPE	DFCI
Testes_DFCI_70-Tumor	DFCI_70	testis	primary	seminoma	sensitive/unselected	exome	FFPE	DFCI
Testes_DFCI_62-Tumor	DFCI_62	testis	primary	seminoma	sensitive/unselected	exome	FFPE	DFCI
Testes_DFCI_61-Tumor	DFCI_61	testis	primary	seminoma	sensitive/unselected	exome	FFPE	DFCI
Testes_DFCI_67-Tumor	DFCI_67	testis	primary	seminoma	sensitive/unselected	exome	FFPE	DFCI
Testes_DFCI_91-Tumor	DFCI_91	testis	primary	nonseminoma	sensitive/unselected	exome	FFPE	DFCI
Testes_DFCI_79-Tumor	DFCI_79	testis	primary	seminoma	sensitive/unselected	exome	FFPE	DFCI
Testes_DFCI_37-Tumor	DFCI_37	testis	primary	nonseminoma	sensitive/unselected	exome	FFPE	DFCI
Testes_DFCI_82-Tumor	DFCI_82	testis	primary	seminoma	sensitive/unselected	exome	FFPE	DFCI
Testes_DFCI_45-Tumor	DFCI_45	testis	primary	seminoma	sensitive/unselected	exome	FFPE	DFCI
Testes_DFCI_52-Tumor	DFCI_52	testis	primary	nonseminoma	sensitive/unselected	exome	FFPE	DFCI
Testes_DFCI_60-Tumor	DFCI_60	testis	primary	nonseminoma	sensitive/unselected	exome	FFPE	DFCI
Testes_DFCI_48-Tumor	DFCI_48	testis	primary	nonseminoma	sensitive/unselected	exome	FFPE	DFCI
P157649	FH105409-1	testis	metastasis	nonseminoma	resistant	exome	FFPE	ICR2
P158742	FH105409-1	testis	primary	nonseminoma	resistant	exome	FFPE	ICR2
P158751	UK00021-1	testis	primary	nonseminoma	resistant	exome	FFPE	ICR2
P158746	UK00315-1	testis	primary	nonseminoma	resistant	exome	FFPE	ICR2
P158750	UK00315-1	testis	metastasis	nonseminoma	resistant	exome	FFPE	ICR2
P158749	UK00315-1	testis	metastasis	nonseminoma	resistant	exome	FFPE	ICR2
P159287	UK00366-1	testis	primary	nonseminoma	resistant	exome	FFPE	ICR2
P157651	UK00366-1	testis	metastasis	nonseminoma	resistant	exome	FFPE	ICR2
P157020	UK01173-1	testis	primary	seminoma	resistant	exome	FFPE	ICR2
P158732	UK02454-1	testis	primary	nonseminoma	resistant	exome	FFPE	ICR2
P157019	UK02859-1	testis	primary	nonseminoma	resistant	exome	FFPE	ICR2
P158729	UK02859-1	testis	metastasis	nonseminoma	resistant	exome	FFPE	ICR2
P157660	UK05445-1	testis	primary	nonseminoma	resistant	exome	FFPE	ICR2
P158735	UK05618-1	testis	metastasis	nonseminoma	resistant	exome	FFPE	ICR2
P158734	UK05618-1	testis	primary	nonseminoma	resistant	exome	FFPE	ICR2
P158736	UK05618-1	testis	metastasis	nonseminoma	resistant	exome	FFPE	ICR2
P158753	UK05941-1	testis	metastasis	seminoma	resistant	exome	FFPE	ICR2
P154813	UK06560-1	testis	primary	seminoma	resistant	exome	FFPE	ICR2
P157655	UK06560-1	testis	metastasis	seminoma	resistant	exome	FFPE	ICR2
P157013	UK06579-1	testis	primary	seminoma	resistant	exome	FFPE	ICR2
P157014	UK06579-1	testis	metastasis	seminoma	resistant	exome	FFPE	ICR2
P154792	UK06625-1	testis	primary	nonseminoma	resistant	exome	FFPE	ICR2
P157653	UK06625-1	testis	metastasis	nonseminoma	resistant	exome	FFPE	ICR2
P154795	UK06646-1	testis	primary	nonseminoma	resistant	exome	FFPE	ICR2
P160041	UK06647-1	testis	metastasis	nonseminoma	resistant	exome	FFPE	ICR2
P157015	UK06647-1	testis	primary	nonseminoma	resistant	exome	FFPE	ICR2
P157647	UK06648-1	testis	metastasis	nonseminoma	resistant	exome	FFPE	ICR2
P158737	UK06648-1	testis	primary	nonseminoma	resistant	exome	FFPE	ICR2
P157648	UK06649-1	testis	metastasis	nonseminoma	resistant	exome	FFPE	ICR2
P159285	UK06730-1	testis	primary	nonseminoma	resistant	exome	FFPE	ICR2
P158756	UK06730-1	testis	metastasis	nonseminoma	resistant	exome	FFPE	ICR2
P157016	UK06881-1	testis	primary	nonseminoma	resistant	exome	FFPE	ICR2
P158741	UK06890-1	testis	metastasis	nonseminoma	resistant	exome	FFPE	ICR2
P157021	UK06890-1	testis	primary	nonseminoma	resistant	exome	FFPE	ICR2
P157017	UK06915-1	testis	primary	seminoma	resistant	exome	FFPE	ICR2
P157656	UK06916-1	testis	primary	seminoma	resistant	exome	FFPE	ICR2
P157658	UK06922-1	testis	metastasis	seminoma	resistant	exome	FFPE	ICR2
P158758	UK07198-1	testis	primary	nonseminoma	resistant	exome	FFPE	ICR2
P158760	UK07318-1	testis	primary	nonseminoma	resistant	exome	FFPE	ICR2
P158752	UK07337-1	testis	metastasis	nonseminoma	resistant	exome	FFPE	ICR2
P141861	L6629_vs_P141861	testis	primary	nonseminoma	sensitive/unselected	exome	FF	ICR1
P140319	D140320_vs_P140319	testis	primary	seminoma	sensitive/unselected	exome	FF	ICR1
P141869	L139928_vs_P141869	testis	primary	seminoma	sensitive/unselected	exome	FF	ICR1
P140300	D140301_vs_P140300	testis	primary	seminoma	sensitive/unselected	exome	FF	ICR1
P139772	D140302_vs_P139772	testis	primary	seminoma	sensitive/unselected	exome	FF	ICR1
P140326	L44749_vs_P140326	testis	primary	nonseminoma	sensitive/unselected	exome	FF	ICR1
P141864	L6648_vs_P141864	testis	primary	nonseminoma	sensitive/unselected	exome	FF	ICR1
P139774B	D139746B_vs_P139774B	testis	primary	nonseminoma	sensitive/unselected	exome	FF	ICR1
P140322	D140323_vs_P140322	testis	primary	seminoma	sensitive/unselected	exome	FF	ICR1
P139777	D139749_vs_P139777	testis	primary	unknown	sensitive/unselected	exome	FF	ICR1
P141852	D141851_vs_P141852	testis	primary	nonseminoma	sensitive/unselected	exome	FF	ICR1
P140327	L43774_vs_P140327	testis	primary	nonseminoma	sensitive/unselected	exome	FF	ICR1
P139778	D139750_vs_P139778	testis	primary	unknown	sensitive/unselected	exome	FF	ICR1
P141855	L6666_vs_P141855	testis	primary	nonseminoma	sensitive/unselected	exome	FF	ICR1
P140305	D140306_vs_P140305	testis	primary	nonseminoma	sensitive/unselected	exome	FF	ICR1
P139773	D140307_vs_P139773	testis	primary	seminoma	sensitive/unselected	exome	FF	ICR1
P140328	L6752_vs_P140328	testis	primary	seminoma	sensitive/unselected	exome	FF	ICR1
P139791	D139763_vs_P139791	testis	primary	seminoma	sensitive/unselected	exome	FF	ICR1
P140303	D140304_vs_P140303	testis	primary	seminoma	sensitive/unselected	exome	FF	ICR1
P141866	L11807_vs_P141866	testis	primary	nonseminoma	sensitive/unselected	exome	FF	ICR1
P139776	D139748_vs_P139776	testis	primary	unknown	sensitive/unselected	exome	FF	ICR1
P141867	L11777_vs_P141867	testis	primary	seminoma	sensitive/unselected	exome	FF	ICR1
P139782	D139754_vs_P139782	testis	primary	nonseminoma	sensitive/unselected	exome	FF	ICR1
P140317	D139756_vs_P140317	testis	primary	seminoma	sensitive/unselected	exome	FF	ICR1
P141854	D141853_vs_P141854	testis	primary	seminoma	sensitive/unselected	exome	FF	ICR1
P140321	D139760_vs_P140321	testis	primary	unknown	sensitive/unselected	exome	FF	ICR1
P141863	L6955_vs_P141863	testis	primary	nonseminoma	sensitive/unselected	exome	FF	ICR1
P139786	D139758_vs_P139786	testis	primary	unknown	sensitive/unselected	exome	FF	ICR1
P139781	D139753_vs_P139781	testis	primary	seminoma	sensitive/unselected	exome	FF	ICR1
P141870	L140279_vs_P141870	testis	primary	unknown	sensitive/unselected	exome	FF	ICR1
P141860	L6751_vs_P141860	testis	primary	seminoma	sensitive/unselected	exome	FF	ICR1
P140314	D140315_vs_P140314	testis	primary	seminoma	sensitive/unselected	exome	FF	ICR1
P141868	L11963_vs_P141868	testis	primary	nonseminoma	sensitive/unselected	exome	FF	ICR1
P141856	L7594_vs_P141856	testis	primary	nonseminoma	sensitive/unselected	exome	FF	ICR1
P139789	D140325_vs_P139789	testis	primary	unknown	sensitive/unselected	exome	FF	ICR1
P141857	D141858_vs_P141857	testis	primary	unknown	sensitive/unselected	exome	FF	ICR1
P139792	D139764_vs_P139792	testis	primary	unknown	sensitive/unselected	exome	FF	ICR1
P140318	D139757_vs_P140318	testis	primary	nonseminoma	sensitive/unselected	exome	FF	ICR1
P141862	L64524_vs_P141862	testis	primary	nonseminoma	sensitive/unselected	exome	FF	ICR1
P141859	L139913_vs_P141859	testis	primary	nonseminoma	sensitive/unselected	exome	FF	ICR1
P141865	L7160_vs_P141865	testis	primary	seminoma	sensitive/unselected	exome	FF	ICR1
P141267	Lxxx_vs_P141267	testis	primary	seminoma	sensitive/unselected	exome	FF	ICR1
TCGA-XY-A8S3-01	TCGA-XY-A8S3	testis	primary	nonseminoma	sensitive/unselected	exome	FF	TCGA
TCGA-2X-A9D5-01	TCGA-2X-A9D5	testis	primary	seminoma	sensitive/unselected	exome	FF	TCGA
TCGA-2G-AALQ-01	TCGA-2G-AALQ	testis	primary	nonseminoma	sensitive/unselected	exome	FF	TCGA
TCGA-VF-A8A8-01	TCGA-VF-A8A8	testis	primary	nonseminoma	sensitive/unselected	exome	FF	TCGA
TCGA-2G-AALS-01	TCGA-2G-AALS	testis	primary	nonseminoma	sensitive/unselected	exome	FF	TCGA
TCGA-2G-AAFH-01	TCGA-2G-AAFH	testis	primary	seminoma	sensitive/unselected	exome	FF	TCGA
TCGA-2G-AALT-01	TCGA-2G-AALT	testis	primary	nonseminoma	sensitive/unselected	exome	FF	TCGA
TCGA-ZM-AA0F-01	TCGA-ZM-AA0F	testis	primary	seminoma	sensitive/unselected	exome	FF	TCGA
TCGA-YU-AA61-01	TCGA-YU-AA61	testis	primary	nonseminoma	sensitive/unselected	exome	FF	TCGA
TCGA-2G-AAGZ-01	TCGA-2G-AAGZ	testis	primary	nonseminoma	sensitive/unselected	exome	FF	TCGA
TCGA-2G-AAFV-01	TCGA-2G-AAFV	testis	primary	nonseminoma	sensitive/unselected	exome	FF	TCGA
TCGA-YU-A94D-01	TCGA-YU-A94D	testis	primary	nonseminoma	sensitive/unselected	exome	FF	TCGA
TCGA-XE-AANV-01	TCGA-XE-AANV	testis	primary	seminoma	sensitive/unselected	exome	FF	TCGA
TCGA-2G-AAL7-01	TCGA-2G-AAL7	testis	primary	nonseminoma	sensitive/unselected	exome	FF	TCGA
TCGA-2X-A9D6-01	TCGA-2X-A9D6	testis	primary	seminoma	sensitive/unselected	exome	FF	TCGA
TCGA-2G-AAFY-01	TCGA-2G-AAFY	testis	primary	nonseminoma	sensitive/unselected	exome	FF	TCGA
TCGA-2G-AAGC-01	TCGA-2G-AAGC	testis	primary	nonseminoma	sensitive/unselected	exome	FF	TCGA
TCGA-2G-AAF1-01	TCGA-2G-AAF1	testis	primary	seminoma	sensitive/unselected	exome	FF	TCGA
TCGA-2G-AAFE-01	TCGA-2G-AAFE	testis	primary	seminoma	sensitive/unselected	exome	FF	TCGA
TCGA-S6-A8JY-01	TCGA-S6-A8JY	testis	primary	seminoma	sensitive/unselected	exome	FF	TCGA
TCGA-XE-AAOF-01	TCGA-XE-AAOF	testis	primary	seminoma	sensitive/unselected	exome	FF	TCGA
TCGA-W4-A7U2-01	TCGA-W4-A7U2	testis	primary	nonseminoma	sensitive/unselected	exome	FF	TCGA
TCGA-2G-AAKO-01	TCGA-2G-AAKO	testis	primary	nonseminoma	sensitive/unselected	exome	FF	TCGA
TCGA-2G-AAF4-01	TCGA-2G-AAF4	testis	primary	seminoma	sensitive/unselected	exome	FF	TCGA
TCGA-2G-AALY-01	TCGA-2G-AALY	testis	primary	nonseminoma	sensitive/unselected	exome	FF	TCGA
TCGA-2G-AAGY-01	TCGA-2G-AAGY	testis	primary	nonseminoma	sensitive/unselected	exome	FF	TCGA
TCGA-2G-AAG0-01	TCGA-2G-AAG0	testis	primary	nonseminoma	sensitive/unselected	exome	FF	TCGA
TCGA-2G-AAEX-01	TCGA-2G-AAEX	testis	primary	seminoma	sensitive/unselected	exome	FF	TCGA
TCGA-2G-AAH2-01	TCGA-2G-AAH2	testis	primary	nonseminoma	sensitive/unselected	exome	FF	TCGA
TCGA-YU-AA4L-01	TCGA-YU-AA4L	testis	primary	nonseminoma	sensitive/unselected	exome	FF	TCGA
TCGA-4K-AA1H-01	TCGA-4K-AA1H	testis	primary	seminoma	sensitive/unselected	exome	FF	TCGA
TCGA-2G-AAG5-01	TCGA-2G-AAG5	testis	primary	nonseminoma	sensitive/unselected	exome	FF	TCGA
TCGA-2G-AAGT-01	TCGA-2G-AAGT	testis	primary	nonseminoma	sensitive/unselected	exome	FF	TCGA
TCGA-XY-A8S2-01	TCGA-XY-A8S2	testis	primary	nonseminoma	sensitive/unselected	exome	FF	TCGA
TCGA-2G-AALO-01	TCGA-2G-AALO	testis	primary	nonseminoma	sensitive/unselected	exome	FF	TCGA
TCGA-XE-A8H5-01	TCGA-XE-A8H5	testis	primary	seminoma	sensitive/unselected	exome	FF	TCGA
TCGA-YU-A90S-01	TCGA-YU-A90S	testis	primary	seminoma	sensitive/unselected	exome	FF	TCGA
TCGA-2G-AAG9-01	TCGA-2G-AAG9	testis	primary	seminoma	sensitive/unselected	exome	FF	TCGA
TCGA-2G-AAGW-01	TCGA-2G-AAGW	testis	primary	nonseminoma	sensitive/unselected	exome	FF	TCGA
TCGA-2G-AAL5-01	TCGA-2G-AAL5	testis	primary	nonseminoma	sensitive/unselected	exome	FF	TCGA
TCGA-2G-AAKG-01	TCGA-2G-AAKG	testis	primary	nonseminoma	sensitive/unselected	exome	FF	TCGA
TCGA-ZM-AA0D-01	TCGA-ZM-AA0D	testis	primary	seminoma	sensitive/unselected	exome	FF	TCGA
TCGA-2G-AAG6-01	TCGA-2G-AAG6	testis	primary	nonseminoma	sensitive/unselected	exome	FF	TCGA
TCGA-W4-A7U3-01	TCGA-W4-A7U3	testis	primary	nonseminoma	sensitive/unselected	exome	FF	TCGA
TCGA-2G-AAFN-01	TCGA-2G-AAFN	testis	primary	nonseminoma	sensitive/unselected	exome	FF	TCGA
TCGA-XE-AAO4-01	TCGA-XE-AAO4	testis	primary	seminoma	sensitive/unselected	exome	FF	TCGA
TCGA-ZM-AA05-01	TCGA-ZM-AA05	testis	primary	seminoma	sensitive/unselected	exome	FF	TCGA
TCGA-SN-A84W-01	TCGA-SN-A84W	testis	primary	nonseminoma	sensitive/unselected	exome	FF	TCGA
TCGA-XE-A9SE-01	TCGA-XE-A9SE	testis	primary	seminoma	sensitive/unselected	exome	FF	TCGA
TCGA-YU-A90W-01	TCGA-YU-A90W	testis	primary	seminoma	sensitive/unselected	exome	FF	TCGA
TCGA-2G-AAGJ-01	TCGA-2G-AAGJ	testis	primary	nonseminoma	sensitive/unselected	exome	FF	TCGA
TCGA-2G-AAEW-01	TCGA-2G-AAEW	testis	primary	nonseminoma	sensitive/unselected	exome	FF	TCGA
TCGA-VF-A8AC-01	TCGA-VF-A8AC	testis	primary	seminoma	sensitive/unselected	exome	FF	TCGA
TCGA-SN-A84X-01	TCGA-SN-A84X	testis	primary	nonseminoma	sensitive/unselected	exome	FF	TCGA
TCGA-VF-A8A9-01	TCGA-VF-A8A9	testis	primary	seminoma	sensitive/unselected	exome	FF	TCGA
TCGA-4K-AAAL-01	TCGA-4K-AAAL	testis	primary	seminoma	sensitive/unselected	exome	FF	TCGA
TCGA-XE-AAO3-01	TCGA-XE-AAO3	testis	primary	seminoma	sensitive/unselected	exome	FF	TCGA
TCGA-2G-AAM4-01	TCGA-2G-AAM4	testis	primary	nonseminoma	sensitive/unselected	exome	FF	TCGA
TCGA-XE-AAO6-01	TCGA-XE-AAO6	testis	primary	seminoma	sensitive/unselected	exome	FF	TCGA
TCGA-XE-A8H1-01	TCGA-XE-A8H1	testis	primary	nonseminoma	sensitive/unselected	exome	FF	TCGA
TCGA-ZM-AA06-01	TCGA-ZM-AA06	testis	primary	seminoma	sensitive/unselected	exome	FF	TCGA
TCGA-2G-AAGE-01	TCGA-2G-AAGE	testis	primary	nonseminoma	sensitive/unselected	exome	FF	TCGA
TCGA-2G-AAFG-01	TCGA-2G-AAFG	testis	primary	seminoma	sensitive/unselected	exome	FF	TCGA
TCGA-S6-A8JW-01	TCGA-S6-A8JW	testis	primary	seminoma	sensitive/unselected	exome	FF	TCGA
TCGA-2G-AAFJ-01	TCGA-2G-AAFJ	testis	primary	nonseminoma	sensitive/unselected	exome	FF	TCGA
TCGA-2G-AALG-01	TCGA-2G-AALG	testis	primary	nonseminoma	sensitive/unselected	exome	FF	TCGA
TCGA-2G-AAGO-01	TCGA-2G-AAGO	testis	primary	nonseminoma	sensitive/unselected	exome	FF	TCGA
TCGA-2G-AAFO-01	TCGA-2G-AAFO	testis	primary	nonseminoma	sensitive/unselected	exome	FF	TCGA
TCGA-2G-AAGA-01	TCGA-2G-AAGA	testis	primary	nonseminoma	sensitive/unselected	exome	FF	TCGA
TCGA-XE-AAOD-01	TCGA-XE-AAOD	testis	primary	nonseminoma	sensitive/unselected	exome	FF	TCGA
TCGA-2G-AAGV-01	TCGA-2G-AAGV	testis	primary	nonseminoma	sensitive/unselected	exome	FF	TCGA
TCGA-2G-AAM3-01	TCGA-2G-AAM3	testis	primary	nonseminoma	sensitive/unselected	exome	FF	TCGA
TCGA-2G-AAH8-01	TCGA-2G-AAH8	testis	primary	seminoma	sensitive/unselected	exome	FF	TCGA
TCGA-SB-A76C-01	TCGA-SB-A76C	testis	primary	seminoma	sensitive/unselected	exome	FF	TCGA
TCGA-2G-AAFI-01	TCGA-2G-AAFI	testis	primary	nonseminoma	sensitive/unselected	exome	FF	TCGA
TCGA-XE-AAOC-01	TCGA-XE-AAOC	testis	primary	nonseminoma	sensitive/unselected	exome	FF	TCGA
TCGA-SN-A6IS-01	TCGA-SN-A6IS	testis	primary	nonseminoma	sensitive/unselected	exome	FF	TCGA
TCGA-XE-AAOB-01	TCGA-XE-AAOB	testis	primary	nonseminoma	sensitive/unselected	exome	FF	TCGA
TCGA-2G-AAGI-01	TCGA-2G-AAGI	testis	primary	nonseminoma	sensitive/unselected	exome	FF	TCGA
TCGA-YU-A90Y-01	TCGA-YU-A90Y	testis	primary	nonseminoma	sensitive/unselected	exome	FF	TCGA
TCGA-2G-AAFL-01	TCGA-2G-AAFL	testis	primary	nonseminoma	sensitive/unselected	exome	FF	TCGA
TCGA-ZM-AA0E-01	TCGA-ZM-AA0E	testis	primary	seminoma	sensitive/unselected	exome	FF	TCGA
TCGA-SB-A6J6-01	TCGA-SB-A6J6	testis	primary	seminoma	sensitive/unselected	exome	FF	TCGA
TCGA-WZ-A8D5-01	TCGA-WZ-A8D5	testis	primary	seminoma	sensitive/unselected	exome	FF	TCGA
TCGA-2G-AAGF-01	TCGA-2G-AAGF	testis	primary	nonseminoma	sensitive/unselected	exome	FF	TCGA
TCGA-XE-A8H4-01	TCGA-XE-A8H4	testis	primary	seminoma	sensitive/unselected	exome	FF	TCGA
TCGA-2G-AALX-01	TCGA-2G-AALX	testis	primary	nonseminoma	sensitive/unselected	exome	FF	TCGA
TCGA-2G-AAHT-01	TCGA-2G-AAHT	testis	primary	seminoma	sensitive/unselected	exome	FF	TCGA
TCGA-YU-A90Q-01	TCGA-YU-A90Q	testis	primary	seminoma	sensitive/unselected	exome	FF	TCGA
TCGA-ZM-AA0H-01	TCGA-ZM-AA0H	testis	primary	seminoma	sensitive/unselected	exome	FF	TCGA
TCGA-2G-AAKD-01	TCGA-2G-AAKD	testis	primary	nonseminoma	sensitive/unselected	exome	FF	TCGA
TCGA-YU-A90P-01	TCGA-YU-A90P	testis	primary	nonseminoma	sensitive/unselected	exome	FF	TCGA
TCGA-2G-AAGX-01	TCGA-2G-AAGX	testis	primary	nonseminoma	sensitive/unselected	exome	FF	TCGA
TCGA-XY-A9T9-01	TCGA-XY-A9T9	testis	primary	seminoma	sensitive/unselected	exome	FF	TCGA
TCGA-2G-AAFM-01	TCGA-2G-AAFM	testis	primary	nonseminoma	sensitive/unselected	exome	FF	TCGA
TCGA-2G-AAHC-01	TCGA-2G-AAHC	testis	primary	seminoma	sensitive/unselected	exome	FF	TCGA
TCGA-2G-AAGK-01	TCGA-2G-AAGK	testis	primary	nonseminoma	sensitive/unselected	exome	FF	TCGA
TCGA-WZ-A7V4-01	TCGA-WZ-A7V4	testis	primary	seminoma	sensitive/unselected	exome	FF	TCGA
TCGA-2G-AAGS-01	TCGA-2G-AAGS	testis	primary	nonseminoma	sensitive/unselected	exome	FF	TCGA
TCGA-2G-AAKM-01	TCGA-2G-AAKM	testis	primary	nonseminoma	sensitive/unselected	exome	FF	TCGA
TCGA-XE-AAOL-01	TCGA-XE-AAOL	testis	primary	seminoma	sensitive/unselected	exome	FF	TCGA
TCGA-2G-AAM2-01	TCGA-2G-AAM2	testis	primary	nonseminoma	sensitive/unselected	exome	FF	TCGA
TCGA-YU-A912-01	TCGA-YU-A912	testis	primary	seminoma	sensitive/unselected	exome	FF	TCGA
TCGA-2G-AAGN-01	TCGA-2G-AAGN	testis	primary	nonseminoma	sensitive/unselected	exome	FF	TCGA
TCGA-2G-AAG3-01	TCGA-2G-AAG3	testis	primary	nonseminoma	sensitive/unselected	exome	FF	TCGA
TCGA-2G-AAF8-01	TCGA-2G-AAF8	testis	primary	seminoma	sensitive/unselected	exome	FF	TCGA
TCGA-XE-AANJ-01	TCGA-XE-AANJ	testis	primary	seminoma	sensitive/unselected	exome	FF	TCGA
TCGA-2G-AAG7-01	TCGA-2G-AAG7	testis	primary	nonseminoma	sensitive/unselected	exome	FF	TCGA
TCGA-VF-A8AA-01	TCGA-VF-A8AA	testis	primary	seminoma	sensitive/unselected	exome	FF	TCGA
TCGA-2G-AALZ-01	TCGA-2G-AALZ	testis	primary	nonseminoma	sensitive/unselected	exome	FF	TCGA
TCGA-SN-A84Y-01	TCGA-SN-A84Y	testis	primary	nonseminoma	sensitive/unselected	exome	FF	TCGA
TCGA-2G-AAHL-01	TCGA-2G-AAHL	testis	primary	seminoma	sensitive/unselected	exome	FF	TCGA
TCGA-2G-AAGG-01	TCGA-2G-AAGG	testis	primary	nonseminoma	sensitive/unselected	exome	FF	TCGA
TCGA-2G-AAGM-01	TCGA-2G-AAGM	testis	primary	nonseminoma	sensitive/unselected	exome	FF	TCGA
TCGA-W4-A7U4-01	TCGA-W4-A7U4	testis	primary	nonseminoma	sensitive/unselected	exome	FF	TCGA
TCGA-VF-A8AD-01	TCGA-VF-A8AD	testis	primary	nonseminoma	sensitive/unselected	exome	FF	TCGA
TCGA-2G-AALF-01	TCGA-2G-AALF	testis	primary	nonseminoma	sensitive/unselected	exome	FF	TCGA
TCGA-XE-AANI-01	TCGA-XE-AANI	testis	primary	nonseminoma	sensitive/unselected	exome	FF	TCGA
TCGA-2G-AALP-01	TCGA-2G-AALP	testis	primary	nonseminoma	sensitive/unselected	exome	FF	TCGA
TCGA-2G-AAKH-01	TCGA-2G-AAKH	testis	primary	nonseminoma	sensitive/unselected	exome	FF	TCGA
TCGA-WZ-A7V5-01	TCGA-WZ-A7V5	testis	primary	seminoma	sensitive/unselected	exome	FF	TCGA
TCGA-2G-AAHN-01	TCGA-2G-AAHN	testis	primary	seminoma	sensitive/unselected	exome	FF	TCGA
TCGA-2G-AAG8-01	TCGA-2G-AAG8	testis	primary	nonseminoma	sensitive/unselected	exome	FF	TCGA
TCGA-VF-A8AE-01	TCGA-VF-A8AE	testis	primary	seminoma	sensitive/unselected	exome	FF	TCGA
TCGA-2G-AAHA-01	TCGA-2G-AAHA	testis	primary	seminoma	sensitive/unselected	exome	FF	TCGA
TCGA-2G-AAKL-01	TCGA-2G-AAKL	testis	primary	nonseminoma	sensitive/unselected	exome	FF	TCGA
TCGA-2G-AAH0-01	TCGA-2G-AAH0	testis	primary	seminoma	sensitive/unselected	exome	FF	TCGA
TCGA-2G-AAH4-01	TCGA-2G-AAH4	testis	primary	nonseminoma	sensitive/unselected	exome	FF	TCGA
TCGA-4K-AA1G-01	TCGA-4K-AA1G	testis	primary	seminoma	sensitive/unselected	exome	FF	TCGA
TCGA-VF-A8AB-01	TCGA-VF-A8AB	testis	primary	seminoma	sensitive/unselected	exome	FF	TCGA
TCGA-2G-AALN-01	TCGA-2G-AALN	testis	primary	nonseminoma	sensitive/unselected	exome	FF	TCGA
TCGA-YU-A94I-01	TCGA-YU-A94I	testis	primary	nonseminoma	sensitive/unselected	exome	FF	TCGA
TCGA-ZM-AA0N-01	TCGA-ZM-AA0N	testis	primary	seminoma	sensitive/unselected	exome	FF	TCGA
TCGA-2G-AAHP-01	TCGA-2G-AAHP	testis	primary	seminoma	sensitive/unselected	exome	FF	TCGA
TCGA-2G-AALW-01	TCGA-2G-AALW	testis	primary	nonseminoma	sensitive/unselected	exome	FF	TCGA
TCGA-WZ-A7V3-01	TCGA-WZ-A7V3	testis	primary	seminoma	sensitive/unselected	exome	FF	TCGA
TCGA-2G-AAF6-01	TCGA-2G-AAF6	testis	primary	seminoma	sensitive/unselected	exome	FF	TCGA
TCGA-2G-AAH3-01	TCGA-2G-AAH3	testis	primary	seminoma	sensitive/unselected	exome	FF	TCGA
TCGA-4K-AA1I-01	TCGA-4K-AA1I	testis	primary	seminoma	sensitive/unselected	exome	FF	TCGA
TCGA-S6-A8JX-01	TCGA-S6-A8JX	testis	primary	seminoma	sensitive/unselected	exome	FF	TCGA
TCGA-SO-A8JP-01	TCGA-SO-A8JP	testis	primary	seminoma	sensitive/unselected	exome	FF	TCGA
TCGA-2G-AAFZ-01	TCGA-2G-AAFZ	testis	primary	nonseminoma	sensitive/unselected	exome	FF	TCGA
TCGA-XE-AANR-01	TCGA-XE-AANR	testis	primary	seminoma	sensitive/unselected	exome	FF	TCGA
TCGA-ZM-AA0B-01	TCGA-ZM-AA0B	testis	primary	seminoma	sensitive/unselected	exome	FF	TCGA
TCGA-XY-A89B-01	TCGA-XY-A89B	testis	primary	seminoma	sensitive/unselected	exome	FF	TCGA
TCGA-X3-A8G4-01	TCGA-X3-A8G4	testis	primary	nonseminoma	sensitive/unselected	exome	FF	TCGA
TCGA-XE-AAOJ-01	TCGA-XE-AAOJ	testis	primary	nonseminoma	sensitive/unselected	exome	FF	TCGA
TCGA-2G-AAHG-01	TCGA-2G-AAHG	testis	primary	seminoma	sensitive/unselected	exome	FF	TCGA
TCGA-2G-AAGP-01	TCGA-2G-AAGP	testis	primary	nonseminoma	sensitive/unselected	exome	FF	TCGA
TCGA-2G-AALR-01	TCGA-2G-AALR	testis	primary	nonseminoma	sensitive/unselected	exome	FF	TCGA
P-0000095-T01	P-0000095	extragonadal	primary	nonseminoma	resistant	panel	FFPE	MSK
P-0000100-T02	P-0000100	testis	metastasis	nonseminoma	unknown	panel	FFPE	MSK
P-0000108-T01	P-0000108	testis	primary	seminoma	sensitive/unselected	panel	FFPE	MSK
P-0000123-T01	P-0000123	testis	metastasis	nonseminoma	resistant	panel	FFPE	MSK
P-0000151-T01	P-0000151	testis	metastasis	nonseminoma	resistant	panel	FFPE	MSK
P-0000161-T01	P-0000161	testis	metastasis	nonseminoma	resistant	panel	FFPE	MSK
P-0000162-T01	P-0000162	testis	metastasis	seminoma	sensitive/unselected	panel	FFPE	MSK
P-0000170-T01	P-0000170	testis	metastasis	nonseminoma	resistant	panel	FFPE	MSK
P-0000181-T01	P-0000181	testis	metastasis	nonseminoma	sensitive/unselected	panel	FFPE	MSK
P-0000261-T01	P-0000261	testis	metastasis	seminoma	resistant	panel	FFPE	MSK
P-0000287-T01	P-0000287	testis	metastasis	nonseminoma	resistant	panel	FFPE	MSK
P-0000429-T01	P-0000429	testis	primary	seminoma	resistant	panel	FFPE	MSK
P-0000443-T01	P-0000443	testis	metastasis	nonseminoma	resistant	panel	FFPE	MSK
P-0000450-T01	P-0000450	testis	metastasis	nonseminoma	resistant	panel	FFPE	MSK
P-0000456-T01	P-0000456	testis	metastasis	nonseminoma	resistant	panel	FFPE	MSK
P-0000461-T01	P-0000461	extragonadal	primary	nonseminoma	resistant	panel	FFPE	MSK
P-0000475-T01	P-0000475	testis	metastasis	nonseminoma	unknown	panel	FFPE	MSK
P-0000503-T01	P-0000503	testis	metastasis	nonseminoma	resistant	panel	FFPE	MSK
P-0000598-T01	P-0000598	extragonadal	primary	nonseminoma	resistant	panel	FFPE	MSK
P-0000648-T01	P-0000648	extragonadal	primary	nonseminoma	unknown	panel	FFPE	MSK
P-0000650-T01	P-0000650	testis	metastasis	nonseminoma	resistant	panel	FFPE	MSK
P-0000654-T01	P-0000654	testis	primary	seminoma	sensitive/unselected	panel	FFPE	MSK
P-0000663-T01	P-0000663	extragonadal	metastasis	nonseminoma	resistant	panel	FFPE	MSK
P-0000664-T01	P-0000664	testis	metastasis	nonseminoma	sensitive/unselected	panel	FFPE	MSK
P-0000665-T01	P-0000665	testis	metastasis	seminoma	resistant	panel	FFPE	MSK
P-0000685-T01	P-0000685	testis	metastasis	nonseminoma	resistant	panel	FFPE	MSK
P-0000707-T01	P-0000707	testis	metastasis	nonseminoma	resistant	panel	FFPE	MSK
P-0000747-T01	P-0000747	testis	metastasis	nonseminoma	unknown	panel	FFPE	MSK
P-0000771-T01	P-0000771	testis	primary	seminoma	resistant	panel	FFPE	MSK
P-0000782-T01	P-0000782	testis	metastasis	nonseminoma	unknown	panel	FFPE	MSK
P-0000784-T01	P-0000784	extragonadal	primary	nonseminoma	resistant	panel	FFPE	MSK
P-0000791-T01	P-0000791	testis	metastasis	seminoma	resistant	panel	FFPE	MSK
P-0000799-T01	P-0000799	testis	primary	seminoma	resistant	panel	FFPE	MSK
P-0000941-T01	P-0000941	testis	metastasis	nonseminoma	resistant	panel	FFPE	MSK
P-0000961-T01	P-0000961	testis	metastasis	nonseminoma	resistant	panel	FFPE	MSK
P-0000992-T01	P-0000992	testis	primary	nonseminoma	sensitive/unselected	panel	FFPE	MSK
P-0001004-T01	P-0001004	testis	primary	nonseminoma	resistant	panel	FFPE	MSK
P-0001009-T01	P-0001009	testis	metastasis	nonseminoma	unknown	panel	FFPE	MSK
P-0001012-T01	P-0001012	testis	primary	nonseminoma	resistant	panel	FFPE	MSK
P-0001014-T01	P-0001014	testis	metastasis	seminoma	resistant	panel	FFPE	MSK
P-0001048-T01	P-0001048	testis	primary	nonseminoma	resistant	panel	FFPE	MSK
P-0001106-T01	P-0001106	testis	metastasis	nonseminoma	resistant	panel	FFPE	MSK
P-0001181-T01	P-0001181	testis	metastasis	nonseminoma	resistant	panel	FFPE	MSK
P-0001210-T01	P-0001210	testis	metastasis	seminoma	resistant	panel	FFPE	MSK
P-0001299-T01	P-0001299	testis	primary	nonseminoma	resistant	panel	FFPE	MSK
P-0001330-T01	P-0001330	testis	primary	seminoma	unknown	panel	FFPE	MSK
P-0001339-T01	P-0001339	testis	metastasis	nonseminoma	resistant	panel	FFPE	MSK
P-0001430-T01	P-0001430	testis	primary	seminoma	sensitive/unselected	panel	FFPE	MSK
P-0001435-T01	P-0001435	testis	metastasis	nonseminoma	resistant	panel	FFPE	MSK
P-0001542-T01	P-0001542	testis	primary	seminoma	sensitive/unselected	panel	FFPE	MSK
P-0001562-T01	P-0001562	testis	primary	seminoma	unknown	panel	FFPE	MSK
P-0001657-T01	P-0001657	testis	primary	seminoma	resistant	panel	FFPE	MSK
P-0001663-T01	P-0001663	testis	primary	nonseminoma	unknown	panel	FFPE	MSK
P-0001740-T01	P-0001740	testis	primary	nonseminoma	unknown	panel	FFPE	MSK
P-0001749-T01	P-0001749	testis	metastasis	seminoma	resistant	panel	FFPE	MSK
P-0001842-T01	P-0001842	testis	metastasis	nonseminoma	resistant	panel	FFPE	MSK
P-0001844-T01	P-0001844	extragonadal	primary	nonseminoma	resistant	panel	FFPE	MSK
P-0001854-T01	P-0001854	testis	metastasis	seminoma	sensitive/unselected	panel	FFPE	MSK
P-0001856-T01	P-0001856	testis	primary	nonseminoma	sensitive/unselected	panel	FFPE	MSK
P-0001869-T01	P-0001869	testis	metastasis	nonseminoma	sensitive/unselected	panel	FFPE	MSK
P-0001897-T01	P-0001897	testis	primary	nonseminoma	resistant	panel	FFPE	MSK
P-0001918-T01	P-0001918	testis	primary	seminoma	sensitive/unselected	panel	FFPE	MSK
P-0001922-T01	P-0001922	testis	primary	nonseminoma	sensitive/unselected	panel	FFPE	MSK
P-0002086-T01	P-0002086	extragonadal	metastasis	nonseminoma	resistant	panel	FFPE	MSK
P-0002094-T01	P-0002094	extragonadal	primary	seminoma	sensitive/unselected	panel	FFPE	MSK
P-0002099-T02	P-0002099	testis	primary	seminoma	unknown	panel	FFPE	MSK
P-0002120-T01	P-0002120	testis	metastasis	nonseminoma	unknown	panel	FFPE	MSK
P-0002121-T01	P-0002121	testis	primary	nonseminoma	resistant	panel	FFPE	MSK
P-0002169-T01	P-0002169	testis	primary	nonseminoma	sensitive/unselected	panel	FFPE	MSK
P-0002203-T02	P-0002203	testis	metastasis	nonseminoma	resistant	panel	FFPE	MSK
P-0002203-T01	P-0002203	testis	primary	seminoma	resistant	panel	FFPE	MSK
P-0002308-T01	P-0002308	testis	metastasis	nonseminoma	resistant	panel	FFPE	MSK
P-0002308-T02	P-0002308	testis	primary	nonseminoma	resistant	panel	FFPE	MSK
P-0002358-T01	P-0002358	testis	primary	nonseminoma	sensitive/unselected	panel	FFPE	MSK
P-0002401-T01	P-0002401	testis	metastasis	nonseminoma	resistant	panel	FFPE	MSK
P-0002457-T01	P-0002457	extragonadal	primary	nonseminoma	resistant	panel	FFPE	MSK
P-0002480-T01	P-0002480	testis	primary	seminoma	unknown	panel	FFPE	MSK
P-0002533-T01	P-0002533	testis	metastasis	nonseminoma	resistant	panel	FFPE	MSK
P-0002569-T01	P-0002569	testis	primary	nonseminoma	sensitive/unselected	panel	FFPE	MSK
P-0002579-T01	P-0002579	testis	primary	nonseminoma	sensitive/unselected	panel	FFPE	MSK
P-0002596-T01	P-0002596	testis	metastasis	nonseminoma	resistant	panel	FFPE	MSK
P-0002601-T01	P-0002601	testis	metastasis	nonseminoma	resistant	panel	FFPE	MSK
P-0002624-T01	P-0002624	testis	primary	nonseminoma	sensitive/unselected	panel	FFPE	MSK
P-0002634-T01	P-0002634	testis	primary	seminoma	sensitive/unselected	panel	FFPE	MSK
P-0002636-T01	P-0002636	testis	primary	nonseminoma	sensitive/unselected	panel	FFPE	MSK
P-0002688-T02	P-0002688	testis	primary	seminoma	sensitive/unselected	panel	FFPE	MSK
P-0002732-T01	P-0002732	testis	primary	nonseminoma	resistant	panel	FFPE	MSK
P-0002822-T01	P-0002822	testis	primary	seminoma	resistant	panel	FFPE	MSK
P-0002849-T01	P-0002849	testis	primary	nonseminoma	sensitive/unselected	panel	FFPE	MSK
P-0002889-T01	P-0002889	extragonadal	primary	nonseminoma	resistant	panel	FFPE	MSK
P-0002892-T01	P-0002892	testis	primary	nonseminoma	sensitive/unselected	panel	FFPE	MSK
P-0002896-T01	P-0002896	testis	primary	seminoma	sensitive/unselected	panel	FFPE	MSK
P-0002947-T01	P-0002947	testis	primary	nonseminoma	sensitive/unselected	panel	FFPE	MSK
P-0002966-T01	P-0002966	testis	primary	nonseminoma	resistant	panel	FFPE	MSK
P-0002968-T01	P-0002968	testis	metastasis	seminoma	unknown	panel	FFPE	MSK
P-0002973-T01	P-0002973	testis	primary	nonseminoma	sensitive/unselected	panel	FFPE	MSK
P-0003015-T01	P-0003015	testis	primary	nonseminoma	resistant	panel	FFPE	MSK
P-0003019-T01	P-0003019	testis	primary	seminoma	sensitive/unselected	panel	FFPE	MSK
P-0003022-T01	P-0003022	testis	primary	seminoma	sensitive/unselected	panel	FFPE	MSK
P-0003044-T01	P-0003044	testis	primary	nonseminoma	sensitive/unselected	panel	FFPE	MSK
P-0003067-T01	P-0003067	extragonadal	primary	nonseminoma	resistant	panel	FFPE	MSK
P-0003100-T01	P-0003100	testis	metastasis	nonseminoma	unknown	panel	FFPE	MSK
P-0003105-T01	P-0003105	extragonadal	primary	seminoma	sensitive/unselected	panel	FFPE	MSK
P-0003153-T01	P-0003153	testis	metastasis	seminoma	resistant	panel	FFPE	MSK
P-0003227-T01	P-0003227	testis	primary	seminoma	resistant	panel	FFPE	MSK
P-0003230-T01	P-0003230	extragonadal	primary	seminoma	resistant	panel	FFPE	MSK
P-0003245-T01	P-0003245	testis	primary	seminoma	sensitive/unselected	panel	FFPE	MSK
P-0003246-T01	P-0003246	testis	primary	seminoma	resistant	panel	FFPE	MSK
P-0003313-T01	P-0003313	testis	metastasis	nonseminoma	resistant	panel	FFPE	MSK
P-0003315-T01	P-0003315	testis	metastasis	nonseminoma	resistant	panel	FFPE	MSK
P-0003326-T01	P-0003326	testis	primary	nonseminoma	unknown	panel	FFPE	MSK
P-0003349-T01	P-0003349	extragonadal	primary	nonseminoma	sensitive/unselected	panel	FFPE	MSK
P-0003410-T01	P-0003410	testis	primary	nonseminoma	sensitive/unselected	panel	FFPE	MSK
P-0003410-T02	P-0003410	testis	primary	nonseminoma	sensitive/unselected	panel	FFPE	MSK
P-0003445-T01	P-0003445	testis	primary	nonseminoma	sensitive/unselected	panel	FFPE	MSK
P-0003451-T01	P-0003451	testis	primary	seminoma	resistant	panel	FFPE	MSK
P-0003463-T02	P-0003463	testis	primary	seminoma	resistant	panel	FFPE	MSK
P-0003517-T01	P-0003517	testis	metastasis	nonseminoma	sensitive/unselected	panel	FFPE	MSK
P-0003533-T01	P-0003533	extragonadal	primary	nonseminoma	resistant	panel	FFPE	MSK
P-0003533-T03	P-0003533	extragonadal	metastasis	nonseminoma	resistant	panel	FFPE	MSK
P-0003564-T01	P-0003564	extragonadal	primary	nonseminoma	resistant	panel	FFPE	MSK
P-0003576-T01	P-0003576	testis	primary	nonseminoma	sensitive/unselected	panel	FFPE	MSK
P-0003608-T01	P-0003608	testis	primary	nonseminoma	sensitive/unselected	panel	FFPE	MSK
P-0003653-T01	P-0003653	testis	primary	nonseminoma	unknown	panel	FFPE	MSK
P-0003759-T01	P-0003759	testis	metastasis	nonseminoma	unknown	panel	FFPE	MSK
P-0003777-T01	P-0003777	extragonadal	primary	nonseminoma	unknown	panel	FFPE	MSK
P-0003798-T01	P-0003798	testis	primary	nonseminoma	sensitive/unselected	panel	FFPE	MSK
P-0003830-T01	P-0003830	testis	primary	nonseminoma	sensitive/unselected	panel	FFPE	MSK
P-0003834-T01	P-0003834	extragonadal	primary	nonseminoma	resistant	panel	FFPE	MSK
P-0003849-T01	P-0003849	extragonadal	primary	seminoma	unknown	panel	FFPE	MSK
P-0003929-T01	P-0003929	testis	primary	nonseminoma	resistant	panel	FFPE	MSK
P-0003963-T01	P-0003963	testis	metastasis	seminoma	sensitive/unselected	panel	FFPE	MSK
P-0003994-T01	P-0003994	extragonadal	metastasis	nonseminoma	resistant	panel	FFPE	MSK
P-0004002-T01	P-0004002	extragonadal	primary	nonseminoma	resistant	panel	FFPE	MSK
P-0004014-T01	P-0004014	testis	primary	seminoma	sensitive/unselected	panel	FFPE	MSK
P-0004019-T01	P-0004019	testis	metastasis	nonseminoma	resistant	panel	FFPE	MSK
P-0004034-T01	P-0004034	testis	primary	seminoma	sensitive/unselected	panel	FFPE	MSK
P-0004084-T01	P-0004084	testis	metastasis	nonseminoma	resistant	panel	FFPE	MSK
P-0004149-T01	P-0004149	testis	primary	nonseminoma	sensitive/unselected	panel	FFPE	MSK
P-0004184-T01	P-0004184	testis	primary	nonseminoma	sensitive/unselected	panel	FFPE	MSK
P-0004273-T01	P-0004273	testis	primary	seminoma	resistant	panel	FFPE	MSK
P-0004302-T01	P-0004302	testis	primary	seminoma	unknown	panel	FFPE	MSK
P-0004373-T02	P-0004373	testis	metastasis	nonseminoma	unknown	panel	FFPE	MSK
P-0004373-T01	P-0004373	testis	primary	nonseminoma	unknown	panel	FFPE	MSK
P-0004398-T01	P-0004398	testis	primary	nonseminoma	sensitive/unselected	panel	FFPE	MSK
P-0004417-T01	P-0004417	testis	metastasis	nonseminoma	unknown	panel	FFPE	MSK
P-0004429-T01	P-0004429	testis	primary	nonseminoma	unknown	panel	FFPE	MSK
P-0004506-T01	P-0004506	testis	metastasis	nonseminoma	unknown	panel	FF	MSK
P-0004563-T01	P-0004563	testis	metastasis	nonseminoma	sensitive/unselected	panel	FF	MSK
P-0004572-T01	P-0004572	testis	metastasis	nonseminoma	unknown	panel	FF	MSK
P-0004577-T01	P-0004577	testis	primary	seminoma	sensitive/unselected	panel	FF	MSK
P-0004621-T01	P-0004621	testis	metastasis	seminoma	resistant	panel	FF	MSK
P-0004632-T01	P-0004632	testis	primary	nonseminoma	sensitive/unselected	panel	FF	MSK
P-0004726-T02	P-0004726	testis	metastasis	nonseminoma	unknown	panel	FF	MSK
P-0004726-T01	P-0004726	testis	metastasis	nonseminoma	unknown	panel	FF	MSK
P-0004732-T01	P-0004732	testis	metastasis	nonseminoma	resistant	panel	FF	MSK
P-0004763-T01	P-0004763	extragonadal	primary	seminoma	sensitive/unselected	panel	FF	MSK
P-0004785-T01	P-0004785	testis	primary	nonseminoma	sensitive/unselected	panel	FF	MSK
P-0004820-T01	P-0004820	testis	metastasis	seminoma	sensitive/unselected	panel	FF	MSK
P-0004840-T01	P-0004840	testis	metastasis	nonseminoma	sensitive/unselected	panel	FF	MSK
P-0004868-T01	P-0004868	testis	primary	nonseminoma	resistant	panel	FF	MSK
P-0004880-T01	P-0004880	testis	primary	seminoma	resistant	panel	FF	MSK
P-0004880-T02	P-0004880	testis	metastasis	seminoma	resistant	panel	FFPE	MSK
P-0004978-T01	P-0004978	testis	metastasis	seminoma	resistant	panel	FF	MSK
P-0004989-T01	P-0004989	testis	metastasis	seminoma	unknown	panel	FF	MSK
P-0005055-T01	P-0005055	testis	primary	nonseminoma	sensitive/unselected	panel	FF	MSK
P-0005099-T01	P-0005099	testis	primary	nonseminoma	unknown	panel	FF	MSK
P-0005116-T01	P-0005116	testis	primary	seminoma	unknown	panel	FF	MSK
P-0005182-T01	P-0005182	testis	metastasis	seminoma	sensitive/unselected	panel	FFPE	MSK
P-0005276-T01	P-0005276	testis	primary	nonseminoma	sensitive/unselected	panel	FF	MSK
P-0005425-T01	P-0005425	testis	primary	seminoma	resistant	panel	FF	MSK
P-0005438-T01	P-0005438	extragonadal	primary	nonseminoma	unknown	panel	FF	MSK
P-0005441-T01	P-0005441	testis	primary	nonseminoma	unknown	panel	FF	MSK
P-0005444-T01	P-0005444	extragonadal	metastasis	seminoma	sensitive/unselected	panel	FF	MSK
P-0005515-T01	P-0005515	testis	primary	nonseminoma	sensitive/unselected	panel	FF	MSK
P-0005572-T03	P-0005572	extragonadal	primary	nonseminoma	unknown	panel	FF	MSK
P-0005608-T01	P-0005608	testis	metastasis	nonseminoma	unknown	panel	FF	MSK
P-0005684-T01	P-0005684	testis	metastasis	nonseminoma	unknown	panel	FF	MSK
P-0005685-T01	P-0005685	testis	metastasis	nonseminoma	unknown	panel	FF	MSK
P-0005699-T01	P-0005699	testis	metastasis	seminoma	unknown	panel	FF	MSK
P-0005754-T01	P-0005754	testis	metastasis	nonseminoma	unknown	panel	FF	MSK
P-0005777-T02	P-0005777	extragonadal	primary	nonseminoma	unknown	panel	FF	MSK
P-0005889-T01	P-0005889	testis	metastasis	seminoma	resistant	panel	FF	MSK
P-0005964-T01	P-0005964	extragonadal	primary	nonseminoma	unknown	panel	FF	MSK
P-0005973-T01	P-0005973	testis	primary	seminoma	sensitive/unselected	panel	FF	MSK
P-0006017-T01	P-0006017	extragonadal	primary	seminoma	sensitive/unselected	panel	FF	MSK
P-0006101-T01	P-0006101	extragonadal	primary	seminoma	unknown	panel	FF	MSK
P-0006111-T01	P-0006111	testis	primary	seminoma	resistant	panel	FF	MSK
P-0006187-T01	P-0006187	testis	primary	nonseminoma	sensitive/unselected	panel	FF	MSK
P-0006229-T01	P-0006229	extragonadal	primary	nonseminoma	resistant	panel	FF	MSK
P-0006327-T01	P-0006327	testis	metastasis	nonseminoma	unknown	panel	FF	MSK
P-0006338-T01	P-0006338	testis	primary	nonseminoma	sensitive/unselected	panel	FF	MSK
P-0006413-T01	P-0006413	testis	metastasis	nonseminoma	resistant	panel	FF	MSK
P-0006427-T01	P-0006427	testis	primary	nonseminoma	sensitive/unselected	panel	FF	MSK
P-0006552-T01	P-0006552	testis	primary	nonseminoma	resistant	panel	FFPE	MSK
P-0006600-T01	P-0006600	testis	primary	nonseminoma	unknown	panel	FFPE	MSK
P-0006648-T01	P-0006648	testis	primary	nonseminoma	resistant	panel	FFPE	MSK
P-0006858-T01	P-0006858	testis	metastasis	seminoma	resistant	panel	FFPE	MSK
P-0007011-T01	P-0007011	testis	primary	seminoma	sensitive/unselected	panel	FFPE	MSK
P-0007053-T01	P-0007053	testis	primary	seminoma	resistant	panel	FFPE	MSK
P-0007056-T01	P-0007056	testis	primary	seminoma	resistant	panel	FFPE	MSK
P-0007058-T01	P-0007058	testis	primary	nonseminoma	resistant	panel	FFPE	MSK
P-0007110-T01	P-0007110	testis	metastasis	nonseminoma	resistant	panel	FFPE	MSK
P-0007237-T01	P-0007237	testis	metastasis	nonseminoma	unknown	panel	FFPE	MSK
P-0007283-T01	P-0007283	testis	primary	nonseminoma	sensitive/unselected	panel	FFPE	MSK
P-0007524-T01	P-0007524	extragonadal	primary	seminoma	unknown	panel	FFPE	MSK
P-0007742-T01	P-0007742	testis	primary	nonseminoma	unknown	panel	FFPE	MSK
P-0007778-T01	P-0007778	testis	metastasis	nonseminoma	unknown	panel	FFPE	MSK
P-0007884-T01	P-0007884	testis	primary	nonseminoma	unknown	panel	FFPE	MSK
P-0007920-T01	P-0007920	testis	primary	nonseminoma	unknown	panel	FFPE	MSK
P-0007992-T01	P-0007992	testis	metastasis	nonseminoma	unknown	panel	FFPE	MSK
P-0008001-T01	P-0008001	testis	primary	seminoma	unknown	panel	FFPE	MSK
P-0008017-T01	P-0008017	extragonadal	primary	nonseminoma	unknown	panel	FFPE	MSK
P-0008047-T01	P-0008047	testis	primary	nonseminoma	unknown	panel	FFPE	MSK
P-0008231-T01	P-0008231	extragonadal	primary	nonseminoma	unknown	panel	FFPE	MSK
P-0008309-T01	P-0008309	extragonadal	primary	nonseminoma	unknown	panel	FFPE	MSK
P-0008342-T01	P-0008342	testis	primary	seminoma	unknown	panel	FFPE	MSK
P-0008530-T01	P-0008530	testis	metastasis	nonseminoma	unknown	panel	FFPE	MSK
P-0008544-T02	P-0008544	testis	primary	nonseminoma	unknown	panel	FFPE	MSK
P-0008569-T01	P-0008569	testis	metastasis	nonseminoma	unknown	panel	FFPE	MSK
P-0008569-T02	P-0008569	testis	metastasis	nonseminoma	unknown	panel	FFPE	MSK
P-0008587-T01	P-0008587	testis	primary	nonseminoma	unknown	panel	FFPE	MSK
P-0008670-T04	P-0008670	testis	primary	nonseminoma	unknown	panel	FFPE	MSK
P-0008687-T01	P-0008687	testis	metastasis	nonseminoma	unknown	panel	FFPE	MSK
P-0008710-T01	P-0008710	testis	metastasis	nonseminoma	unknown	panel	FFPE	MSK
P-0008783-T01	P-0008783	testis	primary	nonseminoma	unknown	panel	FFPE	MSK
P-0008811-T01	P-0008811	testis	metastasis	nonseminoma	unknown	panel	FFPE	MSK
P-0008814-T01	P-0008814	testis	metastasis	nonseminoma	unknown	panel	FFPE	MSK
P-0008842-T01	P-0008842	testis	primary	nonseminoma	unknown	panel	FFPE	MSK
P-0008885-T04	P-0008885	extragonadal	primary	nonseminoma	unknown	panel	FFPE	MSK
P-0008885-T03	P-0008885	testis	metastasis	nonseminoma	unknown	panel	FFPE	MSK
P-0008958-T01	P-0008958	extragonadal	metastasis	nonseminoma	unknown	panel	FFPE	MSK
P-0008962-T02	P-0008962	extragonadal	primary	nonseminoma	unknown	panel	FFPE	MSK
P-0008969-T01	P-0008969	extragonadal	metastasis	seminoma	unknown	panel	FFPE	MSK
P-0008995-T02	P-0008995	extragonadal	primary	nonseminoma	unknown	panel	FFPE	MSK
P-0008995-T01	P-0008995	extragonadal	primary	nonseminoma	unknown	panel	FFPE	MSK
P-0009179-T01	P-0009179	testis	primary	nonseminoma	unknown	panel	FFPE	MSK
P-0009427-T01	P-0009427	testis	primary	nonseminoma	unknown	panel	FFPE	MSK
P-0009459-T01	P-0009459	testis	metastasis	nonseminoma	unknown	panel	FFPE	MSK
P-0009541-T01	P-0009541	testis	primary	seminoma	unknown	panel	FFPE	MSK
P-0009544-T01	P-0009544	testis	primary	nonseminoma	unknown	panel	FFPE	MSK
P-0009583-T01	P-0009583	testis	primary	nonseminoma	unknown	panel	FFPE	MSK
P-0009652-T01	P-0009652	testis	primary	nonseminoma	unknown	panel	FFPE	MSK
P-0009734-T01	P-0009734	testis	primary	nonseminoma	unknown	panel	FFPE	MSK
P-0009797-T01	P-0009797	testis	primary	nonseminoma	unknown	panel	FFPE	MSK
P-0010026-T01	P-0010026	testis	primary	seminoma	unknown	panel	FFPE	MSK
P-0010455-T01	P-0010455	testis	metastasis	nonseminoma	unknown	panel	FFPE	MSK
P-0010493-T01	P-0010493	testis	primary	seminoma	unknown	panel	FFPE	MSK
P-0010500-T01	P-0010500	extragonadal	primary	nonseminoma	unknown	panel	FFPE	MSK
P-0010567-T01	P-0010567	testis	primary	seminoma	unknown	panel	FFPE	MSK
P-0010630-T01	P-0010630	testis	primary	nonseminoma	unknown	panel	FFPE	MSK
P-0010646-T01	P-0010646	testis	primary	nonseminoma	unknown	panel	FFPE	MSK
P-0010846-T01	P-0010846	extragonadal	primary	nonseminoma	unknown	panel	FFPE	MSK
P-0010893-T01	P-0010893	testis	primary	nonseminoma	unknown	panel	FFPE	MSK
P-0010955-T01	P-0010955	testis	metastasis	nonseminoma	unknown	panel	FFPE	MSK
P-0010972-T01	P-0010972	testis	primary	nonseminoma	unknown	panel	FFPE	MSK
P-0010998-T01	P-0010998	testis	primary	nonseminoma	unknown	panel	FFPE	MSK
P-0011137-T01	P-0011137	extragonadal	primary	nonseminoma	unknown	panel	FFPE	MSK
P-0011200-T01	P-0011200	testis	metastasis	nonseminoma	unknown	panel	FFPE	MSK
P-0011356-T01	P-0011356	testis	metastasis	nonseminoma	unknown	panel	FFPE	MSK
P-0011375-T01	P-0011375	testis	primary	nonseminoma	unknown	panel	FFPE	MSK
P-0011419-T01	P-0011419	testis	metastasis	nonseminoma	unknown	panel	FFPE	MSK
P-0011421-T01	P-0011421	extragonadal	metastasis	nonseminoma	unknown	panel	FFPE	MSK
P-0011430-T01	P-0011430	extragonadal	primary	nonseminoma	unknown	panel	FFPE	MSK
P-0011518-T01	P-0011518	extragonadal	primary	seminoma	unknown	panel	FFPE	MSK
P-0012050-T01	P-0012050	testis	primary	nonseminoma	unknown	panel	FFPE	MSK
P-0012094-T01	P-0012094	testis	primary	seminoma	unknown	panel	FFPE	MSK
nonseminoma01	nonseminoma01	testis	metastasis	nonseminoma	resistant	panel	FFPE	FDM
nonseminoma02	nonseminoma02	testis	metastasis	nonseminoma	resistant	panel	FFPE	FDM
nonseminoma03	nonseminoma03	testis	metastasis	nonseminoma	resistant	panel	FFPE	FDM
nonseminoma04	nonseminoma04	testis	primary	nonseminoma	resistant	panel	FFPE	FDM
nonseminoma05	nonseminoma05	testis	metastasis	nonseminoma	resistant	panel	FFPE	FDM
nonseminoma06	nonseminoma06	testis	metastasis	nonseminoma	resistant	panel	FFPE	FDM
nonseminoma07	nonseminoma07	testis	metastasis	nonseminoma	resistant	panel	FFPE	FDM
nonseminoma08	nonseminoma08	testis	metastasis	nonseminoma	resistant	panel	FFPE	FDM
nonseminoma09	nonseminoma09	testis	primary	nonseminoma	resistant	panel	FFPE	FDM
nonseminoma10	nonseminoma10	testis	metastasis	nonseminoma	resistant	panel	FFPE	FDM
nonseminoma11	nonseminoma11	testis	primary	nonseminoma	resistant	panel	FFPE	FDM
nonseminoma12	nonseminoma12	testis	metastasis	nonseminoma	resistant	panel	FFPE	FDM
nonseminoma13	nonseminoma13	testis	metastasis	nonseminoma	resistant	panel	FFPE	FDM
nonseminoma14	nonseminoma14	testis	primary	nonseminoma	resistant	panel	FFPE	FDM
nonseminoma15	nonseminoma15	testis	primary	nonseminoma	resistant	panel	FFPE	FDM
nonseminoma16	nonseminoma16	testis	metastasis	nonseminoma	resistant	panel	FFPE	FDM
nonseminoma17	nonseminoma17	testis	metastasis	nonseminoma	resistant	panel	FFPE	FDM
nonseminoma18	nonseminoma18	testis	metastasis	nonseminoma	resistant	panel	FFPE	FDM
nonseminoma19	nonseminoma19	testis	metastasis	nonseminoma	resistant	panel	FFPE	FDM
nonseminoma20	nonseminoma20	testis	primary	nonseminoma	resistant	panel	FFPE	FDM
nonseminoma21	nonseminoma21	testis	metastasis	nonseminoma	resistant	panel	FFPE	FDM
nonseminoma22	nonseminoma22	testis	metastasis	nonseminoma	resistant	panel	FFPE	FDM
nonseminoma23	nonseminoma23	testis	metastasis	nonseminoma	resistant	panel	FFPE	FDM
nonseminoma24	nonseminoma24	testis	metastasis	nonseminoma	resistant	panel	FFPE	FDM
nonseminoma25	nonseminoma25	testis	metastasis	nonseminoma	resistant	panel	FFPE	FDM
nonseminoma26	nonseminoma26	testis	primary	nonseminoma	resistant	panel	FFPE	FDM
nonseminoma27	nonseminoma27	testis	metastasis	nonseminoma	resistant	panel	FFPE	FDM
nonseminoma28	nonseminoma28	testis	metastasis	nonseminoma	resistant	panel	FFPE	FDM
nonseminoma29	nonseminoma29	testis	primary	nonseminoma	resistant	panel	FFPE	FDM
nonseminoma30	nonseminoma30	testis	metastasis	nonseminoma	resistant	panel	FFPE	FDM
nonseminoma31	nonseminoma31	testis	metastasis	nonseminoma	resistant	panel	FFPE	FDM
nonseminoma32	nonseminoma32	testis	metastasis	nonseminoma	resistant	panel	FFPE	FDM
nonseminoma33	nonseminoma33	testis	metastasis	nonseminoma	resistant	panel	FFPE	FDM
nonseminoma34	nonseminoma34	testis	metastasis	nonseminoma	resistant	panel	FFPE	FDM
nonseminoma35	nonseminoma35	testis	metastasis	nonseminoma	resistant	panel	FFPE	FDM
nonseminoma36	nonseminoma36	testis	metastasis	nonseminoma	resistant	panel	FFPE	FDM
nonseminoma37	nonseminoma37	testis	metastasis	nonseminoma	resistant	panel	FFPE	FDM
nonseminoma38	nonseminoma38	testis	primary	nonseminoma	resistant	panel	FFPE	FDM
nonseminoma39	nonseminoma39	testis	metastasis	nonseminoma	resistant	panel	FFPE	FDM
nonseminoma40	nonseminoma40	testis	metastasis	nonseminoma	resistant	panel	FFPE	FDM
nonseminoma41	nonseminoma41	testis	metastasis	nonseminoma	resistant	panel	FFPE	FDM
nonseminoma42	nonseminoma42	testis	primary	nonseminoma	resistant	panel	FFPE	FDM
nonseminoma43	nonseminoma43	testis	metastasis	nonseminoma	resistant	panel	FFPE	FDM
nonseminoma44	nonseminoma44	testis	metastasis	nonseminoma	resistant	panel	FFPE	FDM
nonseminoma45	nonseminoma45	testis	metastasis	nonseminoma	resistant	panel	FFPE	FDM
nonseminoma46	nonseminoma46	testis	primary	nonseminoma	resistant	panel	FFPE	FDM
nonseminoma47	nonseminoma47	testis	metastasis	nonseminoma	resistant	panel	FFPE	FDM
nonseminoma48	nonseminoma48	testis	metastasis	nonseminoma	resistant	panel	FFPE	FDM
nonseminoma49	nonseminoma49	testis	metastasis	nonseminoma	resistant	panel	FFPE	FDM
nonseminoma50	nonseminoma50	testis	metastasis	nonseminoma	resistant	panel	FFPE	FDM
nonseminoma51	nonseminoma51	testis	metastasis	nonseminoma	resistant	panel	FFPE	FDM
nonseminoma52	nonseminoma52	testis	primary	nonseminoma	resistant	panel	FFPE	FDM
nonseminoma53	nonseminoma53	testis	metastasis	nonseminoma	resistant	panel	FFPE	FDM
nonseminoma54	nonseminoma54	testis	metastasis	nonseminoma	resistant	panel	FFPE	FDM
nonseminoma55	nonseminoma55	testis	metastasis	nonseminoma	resistant	panel	FFPE	FDM
nonseminoma56	nonseminoma56	testis	metastasis	nonseminoma	resistant	panel	FFPE	FDM
nonseminoma57	nonseminoma57	testis	primary	nonseminoma	resistant	panel	FFPE	FDM
nonseminoma58	nonseminoma58	testis	metastasis	nonseminoma	resistant	panel	FFPE	FDM
nonseminoma59	nonseminoma59	testis	metastasis	nonseminoma	resistant	panel	FFPE	FDM
nonseminoma60	nonseminoma60	testis	metastasis	nonseminoma	resistant	panel	FFPE	FDM
nonseminoma61	nonseminoma61	testis	metastasis	nonseminoma	resistant	panel	FFPE	FDM
nonseminoma62	nonseminoma62	testis	metastasis	nonseminoma	resistant	panel	FFPE	FDM
nonseminoma63	nonseminoma63	testis	metastasis	nonseminoma	resistant	panel	FFPE	FDM
nonseminoma64	nonseminoma64	testis	metastasis	nonseminoma	resistant	panel	FFPE	FDM
nonseminoma65	nonseminoma65	testis	metastasis	nonseminoma	resistant	panel	FFPE	FDM
nonseminoma66	nonseminoma66	testis	metastasis	nonseminoma	resistant	panel	FFPE	FDM
nonseminoma67	nonseminoma67	testis	metastasis	nonseminoma	resistant	panel	FFPE	FDM
nonseminoma68	nonseminoma68	testis	primary	nonseminoma	resistant	panel	FFPE	FDM
nonseminoma69	nonseminoma69	testis	metastasis	nonseminoma	resistant	panel	FFPE	FDM
nonseminoma70	nonseminoma70	testis	metastasis	nonseminoma	resistant	panel	FFPE	FDM
nonseminoma71	nonseminoma71	testis	metastasis	nonseminoma	resistant	panel	FFPE	FDM
nonseminoma72	nonseminoma72	testis	metastasis	nonseminoma	resistant	panel	FFPE	FDM
nonseminoma73	nonseminoma73	testis	metastasis	nonseminoma	resistant	panel	FFPE	FDM
nonseminoma74	nonseminoma74	testis	metastasis	nonseminoma	resistant	panel	FFPE	FDM
nonseminoma75	nonseminoma75	testis	metastasis	nonseminoma	resistant	panel	FFPE	FDM
nonseminoma76	nonseminoma76	testis	metastasis	nonseminoma	resistant	panel	FFPE	FDM
nonseminoma77	nonseminoma77	testis	metastasis	nonseminoma	resistant	panel	FFPE	FDM
nonseminoma78	nonseminoma78	testis	metastasis	nonseminoma	resistant	panel	FFPE	FDM
nonseminoma79	nonseminoma79	testis	metastasis	nonseminoma	resistant	panel	FFPE	FDM
nonseminoma80	nonseminoma80	testis	metastasis	nonseminoma	resistant	panel	FFPE	FDM
nonseminoma81	nonseminoma81	testis	metastasis	nonseminoma	resistant	panel	FFPE	FDM
nonseminoma82	nonseminoma82	testis	metastasis	nonseminoma	resistant	panel	FFPE	FDM
nonseminoma83	nonseminoma83	testis	metastasis	nonseminoma	resistant	panel	FFPE	FDM
nonseminoma84	nonseminoma84	testis	metastasis	nonseminoma	resistant	panel	FFPE	FDM
seminoma01	seminoma01	testis	primary	seminoma	resistant	panel	FFPE	FDM
seminoma02	seminoma02	testis	primary	seminoma	resistant	panel	FFPE	FDM
seminoma03	seminoma03	testis	metastasis	seminoma	resistant	panel	FFPE	FDM
seminoma04	seminoma04	testis	primary	seminoma	resistant	panel	FFPE	FDM
seminoma05	seminoma05	testis	metastasis	seminoma	resistant	panel	FFPE	FDM
seminoma06	seminoma06	testis	metastasis	seminoma	resistant	panel	FFPE	FDM
seminoma07	seminoma07	testis	metastasis	seminoma	resistant	panel	FFPE	FDM
seminoma08	seminoma08	testis	primary	seminoma	resistant	panel	FFPE	FDM
seminoma09	seminoma09	testis	primary	seminoma	resistant	panel	FFPE	FDM
seminoma10	seminoma10	testis	primary	seminoma	resistant	panel	FFPE	FDM
seminoma11	seminoma11	testis	metastasis	seminoma	resistant	panel	FFPE	FDM
seminoma12	seminoma12	testis	metastasis	seminoma	resistant	panel	FFPE	FDM
seminoma13	seminoma13	testis	metastasis	seminoma	resistant	panel	FFPE	FDM
seminoma14	seminoma14	testis	primary	seminoma	resistant	panel	FFPE	FDM
seminoma15	seminoma15	testis	metastasis	seminoma	resistant	panel	FFPE	FDM
seminoma16	seminoma16	testis	metastasis	seminoma	resistant	panel	FFPE	FDM
seminoma17	seminoma17	testis	primary	seminoma	resistant	panel	FFPE	FDM
seminoma18	seminoma18	testis	metastasis	seminoma	resistant	panel	FFPE	FDM
seminoma19	seminoma19	testis	primary	seminoma	resistant	panel	FFPE	FDM
seminoma20	seminoma20	testis	metastasis	seminoma	resistant	panel	FFPE	FDM
seminoma21	seminoma21	testis	metastasis	seminoma	resistant	panel	FFPE	FDM
seminoma22	seminoma22	testis	metastasis	seminoma	resistant	panel	FFPE	FDM
seminoma23	seminoma23	testis	metastasis	seminoma	resistant	panel	FFPE	FDM

## Sheet: Supplementary Data 4
Supplementary Data 4 - Cancer driver gene mutations in the full sample series
Sample ID	Gene symbol	Protein change	Cancer gene category	Cancer driver overlap	Significance classification
MSK_C17_T1	ABL1	R347K	OncoGene		missense (VUS)
MSK_C220_T1	ABL1	V1090fs*	OncoGene		PTV (VUS)
MSK_C222_T2	ABL1	E348D	OncoGene		missense (VUS)
FDM_C75_T1	AKT1	E17K	OncoGene	OncoKB; Hotspots	missense (signif)
MSK_C237_T1	AKT1	E17*	OncoGene	OncoKB; Hotspots	PTV (VUS)
MSK_C176_T1	ALK	T325N	OncoGene		missense (VUS)
DFCI_C13_T1	ALK	T1085N	OncoGene		missense (VUS)
FDM_C82_T1	APC	R554*	TSG		PTV (signif)
FDM_C101_T1	APC	Q278*	TSG		PTV (signif)
FDM_C102_T1	APC	I1307K	TSG	OncoKB	missense (signif)
MSK_C196_T1	APC	S457*	TSG		PTV (signif)
DFCI_C21_T3	APC	Q433P	TSG		missense (VUS)
MSK_C189_T1	AR	D296E	OncoGene		missense (VUS)
MSK_C218_T1	AR	N757K	OncoGene		missense (VUS)
DFCI_C10_T1	AR	X870_splice	OncoGene		PTV (VUS)
FDM_C24_T1	ARID1A	Q428fs*	TSG		PTV (signif)
MSK_C64_T1	ARID1A	Q780fs*	TSG		PTV (signif)
TCGA_C140_T1	ARID1A	Q537*	TSG		PTV (signif)
FDM_C89_T1	ARID1B	A464fs*	TSG		PTV (signif)
MSK_C30_T1	ARID1B	G568E	TSG		missense (VUS)
MSK_C38_T1	ARID1B	D1747_E1749del	TSG		inframe (VUS)
ICR2_C10_T1	ARID1B	S1651N	TSG		missense (VUS)
MSK_C96_T1	ARID2	S1181R	TSG		missense (VUS)
MSK_C96_T1	ARID2	S991F	TSG		missense (VUS)
MSK_C115_T1	ARID2	Q904*	TSG		PTV (signif)
DFCI_C2_T2	ASXL1	R965*	TSG		PTV (signif)
FDM_C76_T1	ATM	G1202fs*	TSG		PTV (signif)
FDM_C105_T1	ATM	Y1508*	TSG		PTV (signif)
MSK_C22_T1	ATM	K1280Q	TSG		missense (VUS)
MSK_C146_T1	ATR	P950L	TSG		missense (VUS)
TCGA_C144_T1	ATR	M2204T	TSG		missense (VUS)
DFCI_C15_T1	ATRX	A507G	TSG		missense (VUS)
MSK_C57_T1	AURKA	R24H	OncoGene		missense (VUS)
FDM_C77_T1	AXIN1	A526V	TSG		missense (VUS)
MSK_C14_T1	AXIN1	W564*	TSG		PTV (signif)
TCGA_C23_T1	BAP1	L14fs*	TSG		PTV (signif)
FDM_C91_T1	BARD1	Q564*	TSG		PTV (signif)
FDM_C88_T1	BCOR	D1355fs*	TSG		PTV (signif)
MSK_C141_T1	BCOR	V280I	TSG		missense (VUS)
MSK_C143_T1	BCOR	R1347M	TSG		missense (VUS)
MSK_C173_T1	BCOR	E103G	TSG		missense (VUS)
MSK_C214_T1	BCOR	Q1700*	TSG		PTV (signif)
TCGA_C68_T1	BCOR	R1514*	TSG		PTV (signif)
TCGA_C144_T1	BCOR	S897*	TSG		PTV (signif)
DFCI_C13_T1	BCOR	W791L	TSG		missense (VUS)
DFCI_C15_T1	BCOR	P1229fs*	TSG		PTV (signif)
MSK_C77_T1	BLM	E1224D	TSG		missense (VUS)
MSK_C87_T1	BLM	D810H	TSG		missense (VUS)
FDM_C26_T1	BRAF	V600E	OncoGene	OncoKB;X3D;Hotspots	missense (signif)
MSK_C31_T1	BRAF	D594N	OncoGene	OncoKB;X3D;Hotspots	missense (signif)
MSK_C32_T1	BRAF	D594G	OncoGene	OncoKB;X3D;Hotspots	missense (signif)
MSK_C43_T1	BRCA1	G535R	TSG		missense (VUS)
ICR1_C39_T1	BRCA2	V160A	TSG		missense (VUS)
ICR2_C18_T2	BRCA2	L657*	TSG		PTV (signif)
FDM_C1_T1	BRCA2	K1082*	TSG		PTV (signif)
TCGA_C75_T1	BRCA2	I605fs*	TSG		PTV (signif)
FDM_C25_T1	BRD4	P243fs*	OncoGene		PTV (VUS)
MSK_C140_T1	BRD4	S1055P	OncoGene		missense (VUS)
MSK_C158_T1	BRD4	V856M	OncoGene		missense (VUS)
MSK_C176_T1	BRD4	E1332*	OncoGene		PTV (VUS)
MSK_C183_T1	BRD4	T60I	OncoGene		missense (VUS)
MSK_C163_T1	BRIP1	C350F	TSG		missense (VUS)
ICR2_C21_T1	BRIP1	G1024R	TSG		missense (VUS)
ICR2_C18_T2	BRIP1	P207L	TSG		missense (VUS)
ICR2_C18_T1	BRIP1	P207L	TSG		missense (VUS)
MSK_C31_T1	CARD11	P553T	OncoGene		missense (VUS)
MSK_C182_T1	CARD11	G955D	OncoGene		missense (VUS)
FDM_C66_T1	CBL	W408S	TSG	X3D	missense (signif)
MSK_C64_T1	CBL	X410_splice	TSG		PTV (signif)
MSK_C110_T1	CBL	X410_splice	TSG		PTV (signif)
MSK_C115_T1	CBL	I383R	TSG		missense (VUS)
MSK_C138_T1	CBL	Q367P	TSG	OncoKB	missense (signif)
MSK_C151_T1	CBL	X366_splice	TSG		PTV (signif)
MSK_C175_T1	CBL	W408R	TSG	X3D	missense (signif)
MSK_C183_T1	CBL	X410_splice	TSG		PTV (signif)
MSK_C218_T1	CBL	E386K	TSG		missense (VUS)
MSK_C237_T1	CBL	S716G	TSG		missense (VUS)
ICR1_C13_T1	CBL	P594T	TSG		missense (VUS)
ICR2_C2_T1	CBL	Q367del	TSG		inframe (VUS)
TCGA_C144_T1	CBL	X410_splice	TSG		PTV (signif)
DFCI_C15_T1	CBL	X410_splice	TSG		PTV (signif)
MSK_C75_T1	CCND2	L112V	OncoGene		missense (VUS)
MSK_C77_T1	CCNE1	Q361E	OncoGene		missense (VUS)
MSK_C177_T1	CD79B	S131L	nc		missense (VUS)
MSK_C22_T1	CDK12	X643_splice	TSG		PTV (signif)
MSK_C110_T1	CDK12	X1032_splice	TSG		PTV (signif)
MSK_C122_T1	CDK12	Q286*	TSG		PTV (signif)
MSK_C126_T1	CDK12	D819G	TSG		missense (VUS)
MSK_C227_T1	CDK12	N894Kfs*14	TSG		PTV (signif)
TCGA_C136_T1	CDK12	H588fs*	TSG		PTV (signif)
MSK_C79_T1	CDK8	R71*	OncoGene		PTV (VUS)
ICR2_C18_T1	CDK8	R71Q	OncoGene		missense (VUS)
MSK_C67_T1	CDKN1B	E54Q	TSG		missense (VUS)
FDM_C17_T1	CDKN2A	X???_splice	TSG		PTV (signif)
FDM_C42_T1	CEBPA	K298*	TSG		PTV (signif)
DFCI_C15_T1	CHEK1	G117E	nc		missense (VUS)
FDM_C38_T1	CHEK2	T367fs*	TSG		PTV (signif)
FDM_C106_T1	CHEK2	R117G	TSG	OncoKB	missense (signif)
MSK_C143_T1	CHEK2	V438L	TSG		missense (VUS)
MSK_C156_T2	CHEK2	G349E	TSG		missense (VUS)
FDM_C2_T1	CHEK2	X366_splice	TSG		PTV (signif)
TCGA_C70_T1	CHEK2	K416E	TSG		missense (VUS)
MSK_C253_T1	CIC	P1547L	TSG		missense (VUS)
TCGA_C60_T1	CIC	Q940fs*	TSG		PTV (signif)
MSK_C38_T1	CREBBP	S381*	TSG		PTV (signif)
MSK_C78_T1	CREBBP	N645K	TSG		missense (VUS)
MSK_C130_T1	CREBBP	Y1230*	TSG		PTV (signif)
MSK_C181_T1	CREBBP	R1498*	TSG		PTV (signif)
MSK_C224_T1	CREBBP	A1093V	TSG		missense (VUS)
MSK_C229_T1	CREBBP	L353V	TSG		missense (VUS)
MSK_C255_T1	CREBBP	F1632V	TSG		missense (VUS)
TCGA_C140_T1	CREBBP	F181*	TSG		PTV (signif)
TCGA_C143_T1	CREBBP	G569S	TSG		missense (VUS)
DFCI_C20_T1	CREBBP	S1778*	TSG	X3D	PTV (signif)
MSK_C24_T1	CRKL	R268T	OncoGene		missense (VUS)
MSK_C176_T1	CSF1R	M149V	nc		missense (VUS)
MSK_C224_T1	CSF1R	P878A	nc		missense (VUS)
MSK_C255_T1	CSF1R	Q718*	nc		PTV (VUS)
DFCI_C3_T2	CSF1R	P878A	nc		missense (VUS)
FDM_C57_T1	CTNNB1	N387K	OncoGene	OncoKB; Hotspots	missense (signif)
FDM_C62_T1	CTNNB1	S37C	OncoGene	OncoKB; Hotspots	missense (signif)
FDM_C87_T1	CTNNB1	S33Y	OncoGene	OncoKB; Hotspots	missense (signif)
FDM_C88_T1	CTNNB1	D32H	OncoGene	OncoKB; Hotspots	missense (signif)
FDM_C17_T1	CTNNB1	G34R	OncoGene	OncoKB; Hotspots	missense (signif)
DFCI_C3_T2	CTNNB1	S45P	OncoGene	OncoKB; Hotspots	missense (signif)
ICR2_C12_T1	CTNNB1	T297M	OncoGene		missense (VUS)
ICR2_C3_T3	CTNNB1	L264*	OncoGene		PTV (VUS)
TCGA_C96_T1	CUL3	R383M	nc		missense (VUS)
FDM_C25_T1	DAXX	R306*	TSG		PTV (signif)
MSK_C76_T1	DAXX	R119Q	TSG		missense (VUS)
MSK_C225_T1	DAXX	Y198fs*	TSG		PTV (signif)
FDM_C48_T1	DDR2	R135H	OncoGene		missense (VUS)
MSK_C28_T1	DDR2	L632I	OncoGene		missense (VUS)
MSK_C211_T1	DDR2	R714*	OncoGene		PTV (VUS)
DFCI_C15_T1	DDR2	N457K	OncoGene		missense (VUS)
MSK_C176_T1	DICER1	P489H	TSG		missense (VUS)
MSK_C184_T1	DICER1	F1677L	TSG		missense (VUS)
TCGA_C7_T1	DICER1	A1431S	TSG		missense (VUS)
FDM_C101_T1	DNMT3A	W297*	TSG		PTV (signif)
FDM_C23_T1	DNMT3A	R598*	TSG		PTV (signif)
DFCI_C13_T1	DOT1L	K415*	nc		PTV (VUS)
MSK_C176_T1	EGFR	G485D	OncoGene		missense (VUS)
MSK_C229_T1	EGFR	C31F	OncoGene		missense (VUS)
TCGA_C116_T1	EGFR	P1178L	OncoGene		missense (VUS)
FDM_C56_T1	EP300	N135fs*	TSG		PTV (signif)
MSK_C3_T1	EP300	M2372V	TSG		missense (VUS)
MSK_C55_T1	EP300	C351*	TSG		PTV (signif)
MSK_C124_T1	EP300	G314V	TSG		missense (VUS)
TCGA_C44_T1	EP300	A1901V	TSG		missense (VUS)
TCGA_C91_T1	EP300	G515*	TSG		PTV (signif)
MSK_C57_T1	EPHA3	R522C	nc		missense (VUS)
MSK_C124_T1	EPHA3	R510*	nc		PTV (VUS)
MSK_C202_T1	EPHA3	R160S	nc		missense (VUS)
ICR1_C40_T1	EPHA3	K365T	nc		missense (VUS)
ICR2_C3_T3	EPHA3	V73D	nc		missense (VUS)
TCGA_C18_T1	EPHA3	A778P	nc		missense (VUS)
MSK_C80_T1	EPHA5	G646R	nc		missense (VUS)
MSK_C224_T1	EPHA5	Y229*	nc		PTV (VUS)
TCGA_C41_T1	EPHA5	Q909H	nc		missense (VUS)
MSK_C91_T1	EPHB1	T387M	nc		missense (VUS)
MSK_C221_T1	ERBB2	R678W	OncoGene	OncoKB; Hotspots	missense (signif)
MSK_C139_T2	ERBB2	V1184I	OncoGene		missense (VUS)
TCGA_C129_T1	ERBB2	L667F	OncoGene		missense (VUS)
MSK_C123_T1	ERG	D398H	OncoGene		missense (VUS)
ICR2_C10_T1	ERG	S189T	OncoGene		missense (VUS)
FDM_C89_T1	ERRFI1	S186fs*	TSG		PTV (signif)
MSK_C123_T1	ERRFI1	R24Q	TSG		missense (VUS)
MSK_C31_T1	ETV1	P298L	OncoGene		missense (VUS)
MSK_C55_T1	FANCA	Q1366H	TSG		missense (VUS)
MSK_C178_T1	FANCA	L407F	TSG		missense (VUS)
MSK_C26_T1	FAT1	E2874*	TSG		PTV (signif)
MSK_C42_T1	FAT1	D1482Y	TSG		missense (VUS)
MSK_C70_T2	FAT1	V1577fs*	TSG		PTV (signif)
MSK_C226_T2	FAT1	Y1948*	TSG		PTV (signif)
TCGA_C57_T1	FAT1	D1278N	TSG		missense (VUS)
MSK_C83_T1	FBXW7	R505H	TSG	OncoKB;X3D;Hotspots	missense (signif)
MSK_C15_T1	FGF19	E174G	OncoGene		missense (VUS)
MSK_C123_T1	FGFR1	K696R	OncoGene		missense (VUS)
MSK_C3_T1	FGFR2	C383R	OncoGene		missense (VUS)
MSK_C9_T1	FGFR2	G818D	OncoGene		missense (VUS)
DFCI_C13_T1	FGFR2	R722K	OncoGene		missense (VUS)
FDM_C22_T1	FGFR3	S249F	OncoGene	OncoKB;X3D;Hotspots	missense (signif)
MSK_C13_T1	FGFR4	L420M	OncoGene		missense (VUS)
MSK_C176_T1	FGFR4	R62H	OncoGene		missense (VUS)
MSK_C182_T1	FGFR4	V450M	OncoGene		missense (VUS)
FDM_C89_T1	FLCN	H429fs*	TSG		PTV (signif)
MSK_C24_T1	FLT1	P1325R	OncoGene		missense (VUS)
MSK_C15_T1	FLT3	G679R	OncoGene		missense (VUS)
MSK_C197_T1	FLT4	G857W	OncoGene		missense (VUS)
MSK_C123_T1	FOXP1	N274I	Oncogene; TSG		missense (VUS)
MSK_C236_T1	FUBP1	A197V	TSG		missense (VUS)
DFCI_C13_T1	GATA1	P195H	nc		missense (VUS)
FDM_C79_T1	GATA3	S391fs*	Oncogene; TSG		PTV (signif)
FDM_C96_T1	GATA3	M369I	Oncogene; TSG		missense (VUS)
TCGA_C119_T1	GATA3	K374N	Oncogene; TSG		missense (VUS)
MSK_C156_T1	GLI1	G828E	OncoGene		missense (VUS)
MSK_C188_T1	GLI1	T128I	OncoGene		missense (VUS)
ICR2_C10_T1	GLI1	P869L	OncoGene		missense (VUS)
MSK_C40_T1	GNAQ	Q209P	OncoGene	OncoKB; Hotspots	missense (signif)
TCGA_C113_T1	GNAQ	P139R	OncoGene		missense (VUS)
TCGA_C11_T1	GNAS	Q937E	OncoGene		missense (VUS)
MSK_C57_T1	GSK3B	C245S	nc		missense (VUS)
MSK_C156_T2	GSK3B	E379*	nc		PTV (VUS)
MSK_C114_T1	HGF	A284V	OncoGene		missense (VUS)
MSK_C113_T1	HNF1A	S407T	TSG		missense (VUS)
FDM_C29_T1	IDH1	L359F	OncoGene		missense (VUS)
MSK_C213_T2	IGF1R	X32_splice	OncoGene		PTV (VUS)
ICR2_C14_T1	IGF1R	I381M	OncoGene		missense (VUS)
MSK_C13_T1	IKBKE	A630N	nc		missense (VUS)
MSK_C139_T1	IKBKE	R117C	nc		missense (VUS)
MSK_C139_T2	IKBKE	R117C	nc		missense (VUS)
MSK_C27_T1	IKZF1	D248N	nc		missense (VUS)
MSK_C123_T1	IL7R	E392K	nc		missense (VUS)
ICR2_C18_T2	INHBA	Q119L	nc		missense (VUS)
MSK_C224_T1	INPP4B	T603P	TSG		missense (VUS)
TCGA_C19_T1	IRF4	G35C	nc		missense (VUS)
TCGA_C29_T1	IRS2	G855R	OncoGene		missense (VUS)
TCGA_C78_T1	IRS2	Y823*	OncoGene		PTV (VUS)
MSK_C13_T1	JAK1	T478A	nc		missense (VUS)
MSK_C118_T1	JAK1	L105F	nc		missense (VUS)
MSK_C237_T1	JAK1	G600E	nc		missense (VUS)
ICR2_C3_T3	JAK1	K140fs*	nc		PTV (VUS)
TCGA_C90_T1	JAK2	G740V	OncoGene		missense (VUS)
MSK_C100_T1	KDM5A	W1625*	nc		PTV (VUS)
MSK_C166_T1	KDM5A	L1459fs*	nc		PTV (VUS)
TCGA_C124_T1	KDM5A	V669I	nc		missense (VUS)
DFCI_C13_T1	KDM5A	G102R	nc		missense (VUS)
MSK_C19_T1	KDM5C	E76V	TSG		missense (VUS)
MSK_C77_T1	KDM5C	R390W	TSG		missense (VUS)
MSK_C133_T1	KDM5C	G1447V	TSG		missense (VUS)
MSK_C225_T1	KDM6A	Q346*	TSG		PTV (signif)
ICR2_C15_T2	KDM6A	I676N	TSG		missense (VUS)
TCGA_C105_T1	KDM6A	Y362*	TSG		PTV (signif)
TCGA_C108_T1	KDM6A	Y362*	TSG		PTV (signif)
MSK_C225_T1	KDR	K790Q	OncoGene		missense (VUS)
MSK_C243_T1	KDR	Y305*	OncoGene		PTV (VUS)
DFCI_C13_T1	KDR	S265*	OncoGene		PTV (VUS)
FDM_C68_T1	KIT	V559D	OncoGene	OncoKB;X3D;Hotspots	missense (signif)
MSK_C16_T1	KIT	W557G	OncoGene	OncoKB;X3D;Hotspots	missense (signif)
MSK_C22_T1	KIT	N822K	OncoGene	OncoKB; Hotspots	missense (signif)
MSK_C50_T1	KIT	N822K	OncoGene	OncoKB; Hotspots	missense (signif)
MSK_C51_T1	KIT	Y823del	OncoGene	OncoKB; Hotspots	inframe (signif)
MSK_C56_T1	KIT	D816V	OncoGene	OncoKB; Hotspots	missense (signif)
MSK_C59_T1	KIT	D816V	OncoGene	OncoKB; Hotspots	missense (signif)
MSK_C62_T1	KIT	K642Q	OncoGene	OncoKB; Hotspots	missense (signif)
MSK_C65_T1	KIT	N822Y	OncoGene	OncoKB; Hotspots	missense (signif)
MSK_C82_T1	KIT	D816A	OncoGene	OncoKB; Hotspots	missense (signif)
MSK_C97_T1	KIT	D820G	OncoGene	OncoKB; Hotspots	missense (signif)
MSK_C101_T1	KIT	D820V	OncoGene	OncoKB; Hotspots	missense (signif)
MSK_C102_T1	KIT	W557S	OncoGene	OncoKB;X3D;Hotspots	missense (signif)
MSK_C114_T1	KIT	D419N	OncoGene	OncoKB	missense (signif)
MSK_C117_T1	KIT	D820Y	OncoGene	OncoKB; Hotspots	missense (signif)
MSK_C131_T1	KIT	A829P	OncoGene	OncoKB	missense (signif)
MSK_C133_T1	KIT	L576P	OncoGene	OncoKB;X3D;Hotspots	missense (signif)
MSK_C138_T1	KIT	Q575del	OncoGene	OncoKB	inframe (signif)
MSK_C151_T1	KIT	Y823C	OncoGene	OncoKB; Hotspots	missense (signif)
MSK_C151_T1	KIT	N655K	OncoGene	OncoKB	missense (signif)
MSK_C173_T1	KIT	N822K	OncoGene	OncoKB; Hotspots	missense (signif)
MSK_C178_T1	KIT	W557R	OncoGene	OncoKB;X3D;Hotspots	missense (signif)
MSK_C179_T1	KIT	Y823N	OncoGene	OncoKB; Hotspots	missense (signif)
MSK_C202_T1	KIT	D816V	OncoGene	OncoKB; Hotspots	missense (signif)
MSK_C205_T1	KIT	D816V	OncoGene	OncoKB; Hotspots	missense (signif)
MSK_C210_T1	KIT	N822K	OncoGene	OncoKB; Hotspots	missense (signif)
MSK_C226_T1	KIT	N822Y	OncoGene	OncoKB; Hotspots	missense (signif)
MSK_C226_T2	KIT	N822Y	OncoGene	OncoKB; Hotspots	missense (signif)
MSK_C255_T1	KIT	D572G	OncoGene	OncoKB	missense (signif)
ICR1_C1_T1	KIT	D816V	OncoGene	OncoKB; Hotspots	missense (signif)
ICR1_C7_T1	KIT	L576P	OncoGene	OncoKB;X3D;Hotspots	missense (signif)
ICR1_C13_T1	KIT	D816Y	OncoGene	OncoKB; Hotspots	missense (signif)
ICR1_C17_T1	KIT	D816H	OncoGene	OncoKB; Hotspots	missense (signif)
ICR1_C35_T1	KIT	D816V	OncoGene	OncoKB; Hotspots	missense (signif)
ICR1_C41_T1	KIT	Y823C	OncoGene	OncoKB; Hotspots	missense (signif)
FDM_C12_T1	KIT	V559G	OncoGene	OncoKB;X3D;Hotspots	missense (signif)
FDM_C13_T1	KIT	D816H	OncoGene	OncoKB; Hotspots	missense (signif)
FDM_C15_T1	KIT	L576P	OncoGene	OncoKB;X3D;Hotspots	missense (signif)
FDM_C23_T1	KIT	D816Y	OncoGene	OncoKB; Hotspots	missense (signif)
TCGA_C3_T1	KIT	D816Y	OncoGene	OncoKB; Hotspots	missense (signif)
TCGA_C7_T1	KIT	D816Y	OncoGene	OncoKB; Hotspots	missense (signif)
TCGA_C25_T1	KIT	D816V	OncoGene	OncoKB; Hotspots	missense (signif)
TCGA_C47_T1	KIT	A829P	OncoGene	OncoKB	missense (signif)
TCGA_C50_T1	KIT	D816H	OncoGene	OncoKB; Hotspots	missense (signif)
TCGA_C53_T1	KIT	N822K	OncoGene	OncoKB; Hotspots	missense (signif)
TCGA_C54_T1	KIT	N822Y	OncoGene	OncoKB; Hotspots	missense (signif)
TCGA_C56_T1	KIT	W557C	OncoGene	OncoKB;X3D;Hotspots	missense (signif)
TCGA_C62_T1	KIT	W557G	OncoGene	OncoKB;X3D;Hotspots	missense (signif)
TCGA_C81_T1	KIT	N822K	OncoGene	OncoKB; Hotspots	missense (signif)
TCGA_C82_T1	KIT	D816Y	OncoGene	OncoKB; Hotspots	missense (signif)
TCGA_C83_T1	KIT	D816H	OncoGene	OncoKB; Hotspots	missense (signif)
TCGA_C84_T1	KIT	V560G	OncoGene	OncoKB;X3D;Hotspots	missense (signif)
TCGA_C99_T1	KIT	W557R	OncoGene	OncoKB;X3D;Hotspots	missense (signif)
TCGA_C109_T1	KIT	D816V	OncoGene	OncoKB; Hotspots	missense (signif)
TCGA_C118_T1	KIT	D816V	OncoGene	OncoKB; Hotspots	missense (signif)
TCGA_C119_T1	KIT	Y578C	OncoGene	OncoKB	missense (signif)
TCGA_C126_T1	KIT	D816H	OncoGene	OncoKB; Hotspots	missense (signif)
TCGA_C134_T1	KIT	D816H	OncoGene	OncoKB; Hotspots	missense (signif)
TCGA_C135_T1	KIT	K642E	OncoGene	OncoKB; Hotspots	missense (signif)
TCGA_C138_T1	KIT	N822K	OncoGene	OncoKB; Hotspots	missense (signif)
TCGA_C143_T1	KIT	D816Y	OncoGene	OncoKB; Hotspots	missense (signif)
TCGA_C146_T1	KIT	D816Y	OncoGene	OncoKB; Hotspots	missense (signif)
TCGA_C147_T1	KIT	L576P	OncoGene	OncoKB;X3D;Hotspots	missense (signif)
MSK_C149_T1	KIT	A617S	OncoGene		missense (VUS)
TCGA_C149_T1	KIT	A829P	OncoGene	OncoKB	missense (signif)
TCGA_C119_T1	KIT	V825D	OncoGene		missense (VUS)
TCGA_C148_T1	KIT	G565_T574delinsA	OncoGene		inframe (VUS)
MSK_C27_T1	KMT2A	E1508D	TSG		missense (VUS)
MSK_C123_T1	KMT2A	E3606L	TSG		missense (VUS)
ICR2_C1_T2	KMT2A	X1407_splice	TSG		PTV (signif)
ICR2_C18_T2	KMT2A	G2670W	TSG		missense (VUS)
FDM_C26_T1	KMT2C	Y306*	TSG		PTV (signif)
FDM_C52_T1	KMT2C	E1689fs*	TSG		PTV (signif)
MSK_C8_T1	KMT2C	M2531I	TSG		missense (VUS)
MSK_C32_T1	KMT2C	A31V	TSG		missense (VUS)
MSK_C42_T1	KMT2C	G3931R	TSG		missense (VUS)
MSK_C121_T1	KMT2C	E182W	TSG		missense (VUS)
MSK_C254_T1	KMT2C	Y2145D	TSG		missense (VUS)
TCGA_C41_T1	KMT2C	N2737fs*	TSG		PTV (signif)
TCGA_C48_T1	KMT2C	Q195*	TSG		PTV (signif)
TCGA_C75_T1	KMT2C	C1103*	TSG		PTV (signif)
TCGA_C133_T1	KMT2C	C1103*	TSG		PTV (signif)
TCGA_C134_T1	KMT2C	C1103*	TSG		PTV (signif)
DFCI_C15_T1	KMT2C	E4808K	TSG		missense (VUS)
MSK_C40_T1	KMT2D	G1421V	TSG		missense (VUS)
MSK_C102_T1	KMT2D	E1990_G1991delinsQC	TSG		inframe (VUS)
MSK_C110_T1	KMT2D	P594L	TSG		missense (VUS)
MSK_C141_T1	KMT2D	H2315P	TSG		missense (VUS)
MSK_C176_T1	KMT2D	A1733V	TSG		missense (VUS)
TCGA_C74_T1	KMT2D	F883L	TSG		missense (VUS)
TCGA_C90_T1	KMT2D	T2131P	TSG		missense (VUS)
FDM_C48_T1	KRAS	G12D	OncoGene	OncoKB;X3D;Hotspots	missense (signif)
FDM_C49_T1	KRAS	G12C	OncoGene	OncoKB;X3D;Hotspots	missense (signif)
FDM_C66_T1	KRAS	G12A	OncoGene	OncoKB;X3D;Hotspots	missense (signif)
FDM_C67_T1	KRAS	G13D	OncoGene	OncoKB;X3D;Hotspots	missense (signif)
FDM_C68_T1	KRAS	G12R	OncoGene	OncoKB;X3D;Hotspots	missense (signif)
MSK_C1_T1	KRAS	K117R	OncoGene	OncoKB; Hotspots	missense (signif)
MSK_C3_T1	KRAS	G12V	OncoGene	OncoKB;X3D;Hotspots	missense (signif)
MSK_C12_T1	KRAS	G12V	OncoGene	OncoKB;X3D;Hotspots	missense (signif)
MSK_C29_T1	KRAS	A146V	OncoGene	OncoKB; Hotspots	missense (signif)
MSK_C32_T1	KRAS	G12V	OncoGene	OncoKB;X3D;Hotspots	missense (signif)
MSK_C56_T1	KRAS	G12R	OncoGene	OncoKB;X3D;Hotspots	missense (signif)
MSK_C59_T1	KRAS	G12D	OncoGene	OncoKB;X3D;Hotspots	missense (signif)
MSK_C62_T1	KRAS	G12D	OncoGene	OncoKB;X3D;Hotspots	missense (signif)
MSK_C64_T1	KRAS	A146V	OncoGene	OncoKB; Hotspots	missense (signif)
MSK_C70_T1	KRAS	G12V	OncoGene	OncoKB;X3D;Hotspots	missense (signif)
MSK_C74_T1	KRAS	G12A	OncoGene	OncoKB;X3D;Hotspots	missense (signif)
MSK_C82_T1	KRAS	G12D	OncoGene	OncoKB;X3D;Hotspots	missense (signif)
MSK_C84_T1	KRAS	G12V	OncoGene	OncoKB;X3D;Hotspots	missense (signif)
MSK_C93_T1	KRAS	G12R	OncoGene	OncoKB;X3D;Hotspots	missense (signif)
MSK_C99_T1	KRAS	G12D	OncoGene	OncoKB;X3D;Hotspots	missense (signif)
MSK_C101_T1	KRAS	D33E	OncoGene	OncoKB;X3D;Hotspots	missense (signif)
MSK_C105_T1	KRAS	G12V	OncoGene	OncoKB;X3D;Hotspots	missense (signif)
MSK_C107_T1	KRAS	G12S	OncoGene	OncoKB;X3D;Hotspots	missense (signif)
MSK_C122_T1	KRAS	G12A	OncoGene	OncoKB;X3D;Hotspots	missense (signif)
MSK_C125_T1	KRAS	G60S	OncoGene	OncoKB;X3D;Hotspots	missense (signif)
MSK_C128_T1	KRAS	G12V	OncoGene	OncoKB;X3D;Hotspots	missense (signif)
MSK_C129_T1	KRAS	G60V	OncoGene	OncoKB;X3D;Hotspots	missense (signif)
MSK_C130_T1	KRAS	A146P	OncoGene	OncoKB; Hotspots	missense (signif)
MSK_C154_T1	KRAS	G12V	OncoGene	OncoKB;X3D;Hotspots	missense (signif)
MSK_C169_T1	KRAS	G12S	OncoGene	OncoKB;X3D;Hotspots	missense (signif)
MSK_C209_T1	KRAS	G12V	OncoGene	OncoKB;X3D;Hotspots	missense (signif)
MSK_C225_T1	KRAS	G12V	OncoGene	OncoKB;X3D;Hotspots	missense (signif)
MSK_C227_T1	KRAS	G13V	OncoGene	OncoKB;X3D;Hotspots	missense (signif)
MSK_C239_T1	KRAS	G13D	OncoGene	OncoKB;X3D;Hotspots	missense (signif)
MSK_C248_T1	KRAS	G12D	OncoGene	OncoKB;X3D;Hotspots	missense (signif)
ICR1_C39_T1	KRAS	G12V	OncoGene	OncoKB;X3D;Hotspots	missense (signif)
ICR2_C22_T1	KRAS	G12R	OncoGene	OncoKB;X3D;Hotspots	missense (signif)
ICR2_C9_T1	KRAS	G12V	OncoGene	OncoKB;X3D;Hotspots	missense (signif)
ICR2_C9_T2	KRAS	G12V	OncoGene	OncoKB;X3D;Hotspots	missense (signif)
ICR2_C9_T3	KRAS	G12V	OncoGene	OncoKB;X3D;Hotspots	missense (signif)
FDM_C7_T1	KRAS	A146T	OncoGene	OncoKB; Hotspots	missense (signif)
FDM_C11_T1	KRAS	G12R	OncoGene	OncoKB;X3D;Hotspots	missense (signif)
FDM_C12_T1	KRAS	G12D	OncoGene	OncoKB;X3D;Hotspots	missense (signif)
FDM_C13_T1	KRAS	G12A	OncoGene	OncoKB;X3D;Hotspots	missense (signif)
TCGA_C1_T1	KRAS	G12V	OncoGene	OncoKB;X3D;Hotspots	missense (signif)
TCGA_C4_T1	KRAS	Q61L	OncoGene	OncoKB;X3D;Hotspots	missense (signif)
TCGA_C5_T1	KRAS	G12V	OncoGene	OncoKB;X3D;Hotspots	missense (signif)
TCGA_C20_T1	KRAS	Q61R	OncoGene	OncoKB;X3D;Hotspots	missense (signif)
TCGA_C25_T1	KRAS	E63K	OncoGene	X3D	missense (signif)
TCGA_C49_T1	KRAS	Q61L	OncoGene	OncoKB;X3D;Hotspots	missense (signif)
TCGA_C50_T1	KRAS	G12A	OncoGene	OncoKB;X3D;Hotspots	missense (signif)
TCGA_C84_T1	KRAS	G12S	OncoGene	OncoKB;X3D;Hotspots	missense (signif)
TCGA_C86_T1	KRAS	A146P	OncoGene	OncoKB; Hotspots	missense (signif)
TCGA_C87_T1	KRAS	Q61R	OncoGene	OncoKB;X3D;Hotspots	missense (signif)
TCGA_C91_T1	KRAS	G12A	OncoGene	OncoKB;X3D;Hotspots	missense (signif)
TCGA_C101_T1	KRAS	G12R	OncoGene	OncoKB;X3D;Hotspots	missense (signif)
TCGA_C104_T1	KRAS	A146T	OncoGene	OncoKB; Hotspots	missense (signif)
TCGA_C110_T1	KRAS	Q61R	OncoGene	OncoKB;X3D;Hotspots	missense (signif)
TCGA_C113_T1	KRAS	A146T	OncoGene	OncoKB; Hotspots	missense (signif)
TCGA_C114_T1	KRAS	G12R	OncoGene	OncoKB;X3D;Hotspots	missense (signif)
TCGA_C132_T1	KRAS	A146V	OncoGene	OncoKB; Hotspots	missense (signif)
TCGA_C143_T1	KRAS	G12V	OncoGene	OncoKB;X3D;Hotspots	missense (signif)
DFCI_C28_T1	KRAS	G12A	OncoGene	OncoKB;X3D;Hotspots	missense (signif)
DFCI_C29_T1	KRAS	G12V	OncoGene	OncoKB;X3D;Hotspots	missense (signif)
DFCI_C32_T1	KRAS	G12D	OncoGene	OncoKB;X3D;Hotspots	missense (signif)
DFCI_C38_T1	KRAS	G12A	OncoGene	OncoKB;X3D;Hotspots	missense (signif)
DFCI_C41_T1	KRAS	G12R	OncoGene	OncoKB;X3D;Hotspots	missense (signif)
ICR2_C16_T2	MAP3K1	A1253S	TSG		missense (VUS)
ICR2_C16_T1	MAP3K1	A1253S	TSG		missense (VUS)
DFCI_C3_T2	MAP3K1	G1407R	TSG		missense (VUS)
MSK_C77_T1	MCL1	A139V	nc		missense (VUS)
MSK_C32_T1	MDM2	W329S	OncoGene		missense (VUS)
MSK_C64_T1	MDM4	G250S	OncoGene		missense (VUS)
MSK_C29_T1	MED12	S1052I	OncoGene		missense (VUS)
TCGA_C98_T1	MED12	E1337fs*	OncoGene		PTV (VUS)
DFCI_C15_T1	MED12	V153M	OncoGene		missense (VUS)
DFCI_C15_T1	MED12	P152T	OncoGene		missense (VUS)
MSK_C114_T1	MET	Y369*	OncoGene		PTV (VUS)
MSK_C206_T1	MET	G334R	OncoGene		missense (VUS)
MSK_C143_T1	MITF	L328P	Oncogene; TSG		missense (VUS)
MSK_C75_T1	MLH1	G144D	TSG		missense (VUS)
MSK_C56_T1	MRE11A	I340F	nc		missense (VUS)
MSK_C31_T1	MSH6	M1202T	TSG		missense (VUS)
TCGA_C31_T1	MSH6	D576A	TSG		missense (VUS)
MSK_C141_T1	MTOR	T1138S	OncoGene		missense (VUS)
MSK_C156_T2	MTOR	R2339I	OncoGene		missense (VUS)
ICR1_C41_T1	MTOR	F2202S	OncoGene		missense (VUS)
MSK_C77_T1	MTOR	T1977K	OncoGene	OncoKB;X3D;Hotspots	missense (signif)
MSK_C126_T1	MTOR	C1483R	OncoGene	OncoKB;X3D;Hotspots	missense (signif)
FDM_C2_T1	MTOR	E1799K	OncoGene	OncoKB; Hotspots	missense (signif)
FDM_C4_T1	MTOR	S2215F	OncoGene	OncoKB; Hotspots	missense (signif)
FDM_C39_T1	MUTYH	G382D	TSG		missense (VUS)
FDM_C49_T1	MUTYH	G382D	TSG		missense (VUS)
FDM_C94_T1	MUTYH	G382D	TSG		missense (VUS)
FDM_C98_T1	MUTYH	Y165C	TSG		missense (VUS)
FDM_C2_T1	MUTYH	G382D	TSG		missense (VUS)
TCGA_C99_T1	MUTYH	R181W	TSG		missense (VUS)
DFCI_C17_T1	MUTYH	X330_splice	TSG		PTV (signif)
MSK_C240_T1	MYCL	V203del	nc		inframe (VUS)
TCGA_C60_T1	MYCN	N385K	OncoGene		missense (VUS)
FDM_C95_T1	NF1	R2637*	TSG		PTV (signif)
MSK_C38_T1	NF1	X510_splice	TSG		PTV (signif)
TCGA_C82_T1	NF1	N78fs*	TSG		PTV (signif)
DFCI_C10_T1	NF1	Q1993E	TSG		missense (VUS)
FDM_C77_T1	NF2	X???_splice	TSG		PTV (signif)
MSK_C220_T1	NF2	R291P	TSG		missense (VUS)
MSK_C123_T1	NFKBIA	D307E	TSG		missense (VUS)
MSK_C9_T1	NKX2-1	T38R	nc		missense (VUS)
ICR1_C2_T1	NOTCH1	Q610H	Oncogene; TSG		missense (VUS)
TCGA_C114_T1	NOTCH1	P1796T	Oncogene; TSG		missense (VUS)
FDM_C49_T1	NOTCH2	P6fs*	Oncogene; TSG		PTV (signif)
MSK_C47_T1	NOTCH2	P6fs*	Oncogene; TSG		PTV (signif)
MSK_C240_T1	NOTCH2	A3F	Oncogene; TSG		missense (VUS)
FDM_C46_T1	NOTCH3	T1098fs*	nc		PTV (VUS)
MSK_C11_T1	NOTCH3	Q1749L	nc		missense (VUS)
MSK_C142_T1	NOTCH3	G1801R	nc		missense (VUS)
MSK_C164_T1	NOTCH3	R1785C	nc		missense (VUS)
MSK_C197_T1	NOTCH3	P1645R	nc		missense (VUS)
TCGA_C130_T1	NOTCH3	Q1552R	nc		missense (VUS)
FDM_C29_T1	NRAS	G13R	OncoGene	OncoKB;X3D;Hotspots	missense (signif)
MSK_C29_T1	NRAS	Q61P	OncoGene	OncoKB;X3D;Hotspots	missense (signif)
MSK_C30_T1	NRAS	Q61K	OncoGene	OncoKB;X3D;Hotspots	missense (signif)
MSK_C52_T1	NRAS	Q61H	OncoGene	OncoKB;X3D;Hotspots	missense (signif)
MSK_C116_T2	NRAS	Q61H	OncoGene	OncoKB;X3D;Hotspots	missense (signif)
MSK_C138_T1	NRAS	G12V	OncoGene	OncoKB;X3D;Hotspots	missense (signif)
MSK_C161_T1	NRAS	G13R	OncoGene	OncoKB;X3D;Hotspots	missense (signif)
MSK_C167_T1	NRAS	Q61R	OncoGene	OncoKB;X3D;Hotspots	missense (signif)
MSK_C175_T1	NRAS	G12S	OncoGene	OncoKB;X3D;Hotspots	missense (signif)
MSK_C199_T1	NRAS	G12D	OncoGene	OncoKB;X3D;Hotspots	missense (signif)
MSK_C202_T1	NRAS	G12A	OncoGene	OncoKB;X3D;Hotspots	missense (signif)
FDM_C1_T1	NRAS	Q61R	OncoGene	OncoKB;X3D;Hotspots	missense (signif)
TCGA_C91_T1	NRAS	G12D	OncoGene	OncoKB;X3D;Hotspots	missense (signif)
TCGA_C108_T1	NRAS	Q61R	OncoGene	OncoKB;X3D;Hotspots	missense (signif)
TCGA_C122_T1	NRAS	Q61R	OncoGene	OncoKB;X3D;Hotspots	missense (signif)
TCGA_C126_T1	NRAS	Q61K	OncoGene	OncoKB;X3D;Hotspots	missense (signif)
TCGA_C129_T1	NRAS	Q61R	OncoGene	OncoKB;X3D;Hotspots	missense (signif)
TCGA_C134_T1	NRAS	G12S	OncoGene	OncoKB;X3D;Hotspots	missense (signif)
MSK_C141_T1	NSD1	P1369A	Oncogene; TSG		missense (VUS)
MSK_C194_T1	NSD1	D588A	Oncogene; TSG		missense (VUS)
MSK_C194_T1	NSD1	Q1482*	Oncogene; TSG		PTV (signif)
ICR2_C6_T1	NTRK1	E295G	OncoGene		missense (VUS)
MSK_C80_T1	NTRK2	X466_splice	OncoGene		PTV (VUS)
MSK_C156_T2	NTRK2	G709E	OncoGene		missense (VUS)
MSK_C203_T1	NUP93	Q202*	nc		PTV (VUS)
MSK_C1_T1	PALB2	X999_splice	TSG		PTV (signif)
MSK_C157_T1	PALB2	A968V	TSG		missense (VUS)
FDM_C52_T1	PARK2	N52fs*	TSG		PTV (signif)
MSK_C154_T1	PARK2	L176F	TSG		missense (VUS)
DFCI_C44_T1	PARK2	R455C	TSG		missense (VUS)
FDM_C32_T1	PBRM1	F379fs*	TSG		PTV (signif)
MSK_C150_T1	PBRM1	R833S	TSG		missense (VUS)
ICR2_C12_T1	PBRM1	R1235H	TSG		missense (VUS)
TCGA_C22_T1	PBRM1	Y417fs*	TSG		PTV (signif)
MSK_C90_T1	PDGFRA	K700E	OncoGene		missense (VUS)
MSK_C23_T1	PDGFRB	R565*	OncoGene		PTV (VUS)
DFCI_C2_T1	PDGFRB	Q406*	OncoGene		PTV (VUS)
MSK_C21_T1	PIK3CA	K724del	OncoGene		inframe (VUS)
MSK_C217_T1	PIK3CA	D926N	OncoGene		missense (VUS)
MSK_C246_T1	PIK3CA	S900T	OncoGene		missense (VUS)
MSK_C21_T1	PIK3CA	E542K	OncoGene	OncoKB; Hotspots	missense (signif)
MSK_C90_T1	PIK3CA	E542K	OncoGene	OncoKB; Hotspots	missense (signif)
MSK_C129_T1	PIK3CA	E542K	OncoGene	OncoKB; Hotspots	missense (signif)
MSK_C191_T1	PIK3CA	E542K	OncoGene	OncoKB; Hotspots	missense (signif)
ICR1_C33_T1	PIK3CA	E545K	OncoGene	OncoKB;X3D;Hotspots	missense (signif)
FDM_C1_T1	PIK3CA	E545K	OncoGene	OncoKB;X3D;Hotspots	missense (signif)
FDM_C14_T1	PIK3CA	H1047R	OncoGene	OncoKB; Hotspots	missense (signif)
TCGA_C2_T1	PIK3CA	E545K	OncoGene	OncoKB;X3D;Hotspots	missense (signif)
TCGA_C114_T1	PIK3CA	E545K	OncoGene	OncoKB;X3D;Hotspots	missense (signif)
TCGA_C115_T1	PIK3CA	N345K	OncoGene	OncoKB; Hotspots	missense (signif)
DFCI_C35_T1	PIK3CA	A1035T	OncoGene		missense (VUS)
TCGA_C49_T1	PIK3CB	D1067V	OncoGene	OncoKB; Hotspots	missense (signif)
FDM_C41_T1	PIK3R1	C22fs*	TSG		PTV (signif)
FDM_C51_T1	PIK3R2	M476I	nc		missense (VUS)
FDM_C73_T1	PIK3R2	G373R	nc	OncoKB; Hotspots	missense (signif)
MSK_C16_T1	PIK3R2	Y683D	nc		missense (VUS)
MSK_C178_T1	PIK3R2	D557H	nc	OncoKB; Hotspots	missense (signif)
ICR1_C34_T1	PLCG2	R665W	nc	OncoKB	missense (signif)
MSK_C237_T1	PMS2	H189Q	TSG		missense (VUS)
TCGA_C49_T1	PMS2	D414fs*	TSG		PTV (signif)
DFCI_C6_T3	PMS2	S222T	TSG		missense (VUS)
MSK_C42_T1	POLE	P1403T	TSG		missense (VUS)
MSK_C122_T1	POLE	R47W	TSG		missense (VUS)
MSK_C134_T1	POLE	X903_splice	TSG		PTV (signif)
MSK_C184_T1	PPP2R1A	R183W	nc	OncoKB;X3D;Hotspots	missense (signif)
ICR2_C18_T2	PREX2	S902I	nc		missense (VUS)
DFCI_C2_T1	PREX2	S728N	nc		missense (VUS)
FDM_C92_T1	PRKAR1A	X???_splice	nc		PTV (VUS)
MSK_C236_T1	PRKAR1A	V104I	nc		missense (VUS)
MSK_C49_T1	PTCH1	A1037T	TSG		missense (VUS)
DFCI_C14_T1	PTCH1	T865fs*	TSG		PTV (signif)
FDM_C67_T1	PTEN	N48fs*	TSG	OncoKB;X3D	PTV (signif)
FDM_C78_T1	PTEN	C71Y	TSG	OncoKB;X3D;Hotspots	missense (signif)
MSK_C20_T1	PTEN	G127V	TSG	OncoKB;X3D;Hotspots	missense (signif)
MSK_C57_T1	PTEN	P213fs*	TSG		PTV (signif)
MSK_C57_T1	PTEN	Q219*	TSG		PTV (signif)
MSK_C80_T1	PTEN	T319*	TSG		PTV (signif)
MSK_C87_T1	PTEN	S361N	TSG		missense (VUS)
MSK_C122_T1	PTEN	P95S	TSG	OncoKB;X3D	missense (signif)
MSK_C151_T1	PTEN	Q149K	TSG		missense (VUS)
MSK_C154_T1	PTEN	V85F	TSG	Hotspots	missense (signif)
MSK_C199_T1	PTEN	C296*	TSG		PTV (signif)
MSK_C209_T1	PTEN	I101T	TSG	X3D; Hotspots	missense (signif)
MSK_C239_T1	PTEN	K60fs*	TSG		PTV (signif)
FDM_C21_T1	PTEN	Q171*	TSG	X3D; Hotspots	PTV (signif)
MSK_C183_T1	PTPN11	N58S	OncoGene		missense (VUS)
FDM_C82_T1	PTPN11	E76K	OncoGene	OncoKB;X3D;Hotspots	missense (signif)
MSK_C126_T1	PTPN11	S502P	OncoGene	OncoKB;X3D	missense (signif)
MSK_C33_T1	RAC1	G12R	OncoGene	OncoKB; Hotspots	missense (signif)
MSK_C37_T1	RAC1	Q61K	OncoGene	OncoKB; Hotspots	missense (signif)
MSK_C62_T1	RAC1	P34R	OncoGene	OncoKB; Hotspots	missense (signif)
MSK_C84_T1	RAC1	G12V	OncoGene	OncoKB; Hotspots	missense (signif)
MSK_C90_T1	RAC1	Q61R	OncoGene	OncoKB; Hotspots	missense (signif)
MSK_C115_T1	RAC1	G12R	OncoGene	OncoKB; Hotspots	missense (signif)
MSK_C118_T1	RAC1	G12V	OncoGene	OncoKB; Hotspots	missense (signif)
MSK_C137_T1	RAC1	G12V	OncoGene	OncoKB; Hotspots	missense (signif)
MSK_C155_T1	RAC1	Q61K	OncoGene	OncoKB; Hotspots	missense (signif)
ICR2_C21_T1	RAC1	G12R	OncoGene	OncoKB; Hotspots	missense (signif)
FDM_C20_T1	RAC1	P29L	OncoGene	OncoKB;X3D;Hotspots	missense (signif)
TCGA_C64_T1	RAC1	P34R	OncoGene	OncoKB; Hotspots	missense (signif)
TCGA_C119_T1	RAC1	P34R	OncoGene	OncoKB; Hotspots	missense (signif)
MSK_C91_T1	RAD50	M282I	TSG		missense (VUS)
MSK_C42_T1	RARA	M153I	nc		missense (VUS)
FDM_C89_T1	RB1	G581*	TSG		PTV (signif)
MSK_C43_T1	RBM10	A365T	TSG		missense (VUS)
MSK_C156_T2	RET	V202A	OncoGene		missense (VUS)
DFCI_C13_T1	RICTOR	X1439_splice	OncoGene		PTV (VUS)
MSK_C156_T2	RNF43	Q403K	TSG		missense (VUS)
MSK_C16_T1	ROS1	A410T	OncoGene		missense (VUS)
MSK_C31_T1	ROS1	T1030R	OncoGene		missense (VUS)
MSK_C127_T1	ROS1	L1928P	OncoGene		missense (VUS)
MSK_C130_T1	ROS1	S2002N	OncoGene		missense (VUS)
DFCI_C2_T1	RPTOR	V955M	OncoGene		missense (VUS)
MSK_C13_T1	RUNX1	Y407*	TSG		PTV (signif)
MSK_C196_T1	SDHB	R10W	TSG		missense (VUS)
MSK_C242_T1	SDHC	V9F	TSG		missense (VUS)
MSK_C132_T1	SETD2	T387fs*	TSG		PTV (signif)
FDM_C88_T1	SMAD2	E403fs*	TSG		PTV (signif)
MSK_C210_T1	SMAD2	N361S	TSG		missense (VUS)
MSK_C176_T1	SMAD3	E28del	TSG		inframe (VUS)
MSK_C245_T1	SMAD3	G245R	TSG		missense (VUS)
MSK_C36_T1	SMAD4	R380S	TSG	X3D	missense (signif)
ICR2_C3_T2	SMAD4	R38G	TSG		missense (VUS)
ICR2_C3_T3	SMAD4	R38G	TSG		missense (VUS)
FDM_C56_T1	SMARCA4	E920K	TSG		missense (VUS)
MSK_C14_T1	SMARCA4	N510N	TSG		missense (VUS)
MSK_C85_T1	SMARCA4	G1232S	TSG	OncoKB; Hotspots	missense (signif)
DFCI_C13_T1	SMARCA4	E1449*	TSG		PTV (signif)
FDM_C77_T1	SMARCB1	R127fs*	TSG		PTV (signif)
MSK_C81_T1	SMO	S751I	OncoGene		missense (VUS)
MSK_C166_T1	SOCS1	P36V	nc		PTV (VUS)
TCGA_C1_T1	SOCS1	R159L	nc		missense (VUS)
MSK_C17_T1	SPEN	R746S	TSG		missense (VUS)
TCGA_C23_T1	SPEN	W661*	TSG		PTV (signif)
DFCI_C13_T1	SPEN	Q2136L	TSG		missense (VUS)
MSK_C15_T1	STAG2	F215V	TSG		missense (VUS)
MSK_C112_T1	STAG2	R216Q	TSG	Hotspots	missense (signif)
FDM_C18_T1	STAG2	E968fs*	TSG		PTV (signif)
TCGA_C71_T1	STAG2	D321Y	TSG		missense (VUS)
TCGA_C98_T1	STAG2	N780fs*	TSG		PTV (signif)
TCGA_C126_T1	STAT3	L21V	OncoGene		missense (VUS)
MSK_C197_T1	SYK	R273C	nc		missense (VUS)
FDM_C47_T1	TBX3	S615A	nc		missense (VUS)
FDM_C1_T1	TET2	R1366H	TSG		missense (VUS)
DFCI_C13_T1	TET2	A1045T	TSG		missense (VUS)
MSK_C127_T1	TNFAIP3	E338K	nc		missense (VUS)
MSK_C212_T1	TNFAIP3	R497L	nc		missense (VUS)
MSK_C75_T1	TNFRSF14	G220A	nc		missense (VUS)
MSK_C224_T1	TNFRSF14	G31R	nc		missense (VUS)
TCGA_C16_T1	TOP1	T747fs*	TSG		PTV (signif)
DFCI_C13_T1	TOP1	S506L	TSG		missense (VUS)
DFCI_C13_T1	TOP1	R508C	TSG		missense (VUS)
FDM_C46_T1	TP53	F109V	TSG	Hotspots	missense (signif)
FDM_C54_T1	TP53	G244S	TSG	OncoKB;X3D;Hotspots	missense (signif)
FDM_C54_T1	TP53	Y205H	TSG	OncoKB; Hotspots	missense (signif)
FDM_C63_T1	TP53	R273C	TSG	OncoKB;X3D;Hotspots	missense (signif)
FDM_C66_T1	TP53	Y236C	TSG	OncoKB;X3D;Hotspots	missense (signif)
FDM_C73_T1	TP53	Y234S	TSG	OncoKB;X3D;Hotspots	missense (signif)
FDM_C78_T1	TP53	R273C	TSG	OncoKB;X3D;Hotspots	missense (signif)
FDM_C79_T1	TP53	R273H	TSG	OncoKB;X3D;Hotspots	missense (signif)
FDM_C80_T1	TP53	C238R	TSG	OncoKB;X3D;Hotspots	missense (signif)
FDM_C81_T1	TP53	R248L	TSG	OncoKB;X3D;Hotspots	missense (signif)
FDM_C82_T1	TP53	P278S	TSG	OncoKB;X3D;Hotspots	missense (signif)
FDM_C83_T1	TP53	R282W	TSG	OncoKB;X3D;Hotspots	missense (signif)
MSK_C1_T1	TP53	X307_splice	TSG		PTV (signif)
MSK_C2_T1	TP53	I255del	TSG	OncoKB; Hotspots	inframe (signif)
MSK_C16_T1	TP53	R248W	TSG	OncoKB;X3D;Hotspots	missense (signif)
MSK_C19_T1	TP53	K132N	TSG	X3D; Hotspots	missense (signif)
MSK_C20_T1	TP53	G105V	TSG	Hotspots	missense (signif)
MSK_C21_T1	TP53	R248Q	TSG	OncoKB;X3D;Hotspots	missense (signif)
MSK_C57_T1	TP53	H179R	TSG	OncoKB;X3D;Hotspots	missense (signif)
MSK_C57_T1	TP53	V147G	TSG		missense (VUS)
MSK_C71_T2	TP53	R273C	TSG	OncoKB;X3D;Hotspots	missense (signif)
MSK_C71_T2	TP53	C135F	TSG	OncoKB;X3D;Hotspots	missense (signif)
MSK_C74_T1	TP53	P250L	TSG	OncoKB;X3D;Hotspots	missense (signif)
MSK_C80_T1	TP53	V173A	TSG	OncoKB;X3D;Hotspots	missense (signif)
MSK_C100_T1	TP53	V172D	TSG	Hotspots	missense (signif)
MSK_C116_T1	TP53	Q144fs*	TSG	OncoKB; Hotspots	PTV (signif)
MSK_C116_T2	TP53	Q144fs*	TSG	OncoKB; Hotspots	PTV (signif)
MSK_C117_T1	TP53	H178D	TSG	OncoKB;X3D;Hotspots	missense (signif)
MSK_C125_T1	TP53	V217G	TSG		missense (VUS)
MSK_C129_T1	TP53	H178D	TSG	OncoKB;X3D;Hotspots	missense (signif)
MSK_C130_T1	TP53	V173L	TSG	OncoKB;X3D;Hotspots	missense (signif)
MSK_C175_T1	TP53	E180K	TSG	OncoKB;X3D	missense (signif)
MSK_C177_T1	TP53	P301fs*	TSG		PTV (signif)
MSK_C183_T1	TP53	R110L	TSG	OncoKB; Hotspots	missense (signif)
MSK_C183_T1	TP53	E343*	TSG		PTV (signif)
MSK_C209_T1	TP53	C277Y	TSG	OncoKB;X3D;Hotspots	missense (signif)
MSK_C209_T1	TP53	Q165*	TSG	Hotspots	PTV (signif)
MSK_C219_T1	TP53	R175H	TSG	OncoKB;X3D;Hotspots	missense (signif)
MSK_C222_T2	TP53	E285K	TSG	OncoKB;X3D;Hotspots	missense (signif)
MSK_C224_T1	TP53	X32_splice	TSG		PTV (signif)
MSK_C226_T1	TP53	X126_splice	TSG		PTV (signif)
MSK_C226_T2	TP53	X126_splice	TSG		PTV (signif)
MSK_C239_T1	TP53	P191del	TSG	OncoKB;X3D	inframe (signif)
MSK_C248_T1	TP53	Y220N	TSG	OncoKB; Hotspots	missense (signif)
MSK_C248_T1	TP53	T125M	TSG	Hotspots	missense (signif)
MSK_C254_T1	TP53	R248L	TSG	OncoKB;X3D;Hotspots	missense (signif)
TCGA_C129_T1	TP53	G334W	TSG	X3D	missense (signif)
DFCI_C15_T1	TP53	P151S	TSG	OncoKB; Hotspots	missense (signif)
MSK_C47_T1	TSC2	G22R	TSG		missense (VUS)
MSK_C102_T1	TSC2	S235R	TSG		missense (VUS)
MSK_C174_T1	TSHR	P652H	nc		missense (VUS)
MSK_C87_T1	XPO1	X213_splice	nc		PTV (VUS)
MSK_C160_T1	XPO1	R749*	nc	Hotspots	PTV (VUS)
TCGA_C109_T1	XPO1	A992G	nc		missense (VUS)
DFCI_C20_T1	XPO1	D921N	nc		missense (VUS)
Abbreviations: TSG, tumour suppressor gene; nc, not categorised; PTV, protein truncating variant; VUS, variant of uncertain significance; signif, functionally significant.
