# Supplementary material for: Genomic landscape of platinum resistant and sensitive testicular cancers
Source: Nat Commun. 2020 May 4;11:2189. doi: 10.1038/s41467-020-15768-x (PMC7198558; doi:10.1038/s41467-020-15768-x)
Supplement: Supplementary file 8 — Supplementary Data 5 [file 41467_2020_15768_MOESM8_ESM.xlsx]

## Sheet: OLD_ST3
#REF!
Sample ID	Individual ID	Primary Sample Site	Satge	Histology	Treatment Response Category	Capture Type	Tumour Material	Sample Series
Testes_DFCI_1-Tumor1	DFCI_1	testis	metastasis	nonseminoma	resistant	exome	FFPE	DFCI
Testes_DFCI_10-Tumor1	DFCI_10	testis	primary	nonseminoma	resistant	exome	FFPE	DFCI
Testes_DFCI_12-Tumor1	DFCI_12	testis	primary	nonseminoma	resistant	exome	FFPE	DFCI
Testes_DFCI_13-Tumor1	DFCI_13	testis	metastasis	unknown	resistant	exome	FFPE	DFCI
Testes_DFCI_15-Tumor1	DFCI_15	testis	metastasis	nonseminoma	resistant	exome	FFPE	DFCI
Testes_DFCI_16-Tumor1	DFCI_16	testis	primary	nonseminoma	resistant	exome	FFPE	DFCI
Testes_DFCI_17-Tumor1	DFCI_17	extragonadal	primary	nonseminoma	resistant	exome	FFPE	DFCI
Testes_DFCI_18-Tumor1	DFCI_18	testis	primary	nonseminoma	resistant	exome	FFPE	DFCI
Testes_DFCI_18-Tumor2	DFCI_18	testis	metastasis	nonseminoma	resistant	exome	FFPE	DFCI
Testes_DFCI_19-Tumor1	DFCI_19	extragonadal	primary	nonseminoma	resistant	exome	FFPE	DFCI
Testes_DFCI_20-Tumor1	DFCI_20	testis	primary	nonseminoma	resistant	exome	FFPE	DFCI
Testes_DFCI_21-Tumor1	DFCI_21	testis	primary	nonseminoma	resistant	exome	FFPE	DFCI
Testes_DFCI_24-Tumor1	DFCI_24	testis	primary	nonseminoma	resistant	exome	FFPE	DFCI
Testes_DFCI_26-Tumor1	DFCI_26	testis	primary	nonseminoma	resistant	exome	FFPE	DFCI
Testes_DFCI_3-Tumor1	DFCI_3	testis	metastasis	nonseminoma	resistant	exome	FFPE	DFCI
Testes_DFCI_3-Tumor2	DFCI_3	testis	metastasis	nonseminoma	resistant	exome	FFPE	DFCI
Testes_DFCI_30-Tumor1	DFCI_30	testis	metastasis	nonseminoma	resistant	exome	FFPE	DFCI
Testes_DFCI_31-Tumor1	DFCI_31	testis	metastasis	nonseminoma	resistant	exome	FFPE	DFCI
Testes_DFCI_31-Tumor4	DFCI_31	testis	metastasis	nonseminoma	resistant	exome	FFPE	DFCI
Testes_DFCI_31-Tumor3	DFCI_31	testis	metastasis	nonseminoma	resistant	exome	FFPE	DFCI
Testes_DFCI_31-Tumor2	DFCI_31	testis	metastasis	nonseminoma	resistant	exome	FFPE	DFCI
Testes_DFCI_4-Tumor1	DFCI_4	testis	primary	seminoma	resistant	exome	FFPE	DFCI
Testes_DFCI_4-Tumor2	DFCI_4	testis	metastasis	seminoma	resistant	exome	FFPE	DFCI
Testes_DFCI_5-Tumor1	DFCI_5	testis	metastasis	nonseminoma	resistant	exome	FFPE	DFCI
Testes_DFCI_59-Tumor	DFCI_59	testis	primary	seminoma	resistant	exome	FFPE	DFCI
Testes_DFCI_34-Tumor	DFCI_34	testis	primary	nonseminoma	sensitive/unselected	exome	FFPE	DFCI
Testes_DFCI_6-Tumor1	DFCI_6	testis	primary	seminoma	resistant	exome	FFPE	DFCI
Testes_DFCI_7-Tumor1	DFCI_7	testis	primary	nonseminoma	resistant	exome	FFPE	DFCI
Testes_DFCI_7-Tumor3	DFCI_7	testis	metastasis	nonseminoma	resistant	exome	FFPE	DFCI
Testes_DFCI_7-Tumor2	DFCI_7	testis	metastasis	nonseminoma	resistant	exome	FFPE	DFCI
Testes_DFCI_78-Tumor	DFCI_78	testis	primary	seminoma	sensitive/unselected	exome	FFPE	DFCI
Testes_DFCI_9-Tumor1	DFCI_9	testis	primary	nonseminoma	resistant	exome	FFPE	DFCI
Testes_DFCI_9-Tumor2	DFCI_9	testis	metastasis	nonseminoma	resistant	exome	FFPE	DFCI
Testes_DFCI_74-Tumor	DFCI_74	testis	primary	nonseminoma	sensitive/unselected	exome	FFPE	DFCI
Testes_DFCI_92-Tumor	DFCI_92	testis	primary	nonseminoma	sensitive/unselected	exome	FFPE	DFCI
Testes_DFCI_63-Tumor	DFCI_63	testis	primary	seminoma	sensitive/unselected	exome	FFPE	DFCI
Testes_DFCI_38-Tumor	DFCI_38	testis	primary	seminoma	sensitive/unselected	exome	FFPE	DFCI
Testes_DFCI_75-Tumor	DFCI_75	testis	primary	seminoma	sensitive/unselected	exome	FFPE	DFCI
Testes_DFCI_88-Tumor	DFCI_88	testis	primary	nonseminoma	sensitive/unselected	exome	FFPE	DFCI
Testes_DFCI_55-Tumor	DFCI_55	testis	primary	seminoma	sensitive/unselected	exome	FFPE	DFCI
Testes_DFCI_85-Tumor	DFCI_85	testis	primary	nonseminoma	sensitive/unselected	exome	FFPE	DFCI
Testes_DFCI_68-Tumor	DFCI_68	testis	primary	seminoma	sensitive/unselected	exome	FFPE	DFCI
Testes_DFCI_72-Tumor	DFCI_72	testis	primary	seminoma	sensitive/unselected	exome	FFPE	DFCI
Testes_DFCI_90-Tumor	DFCI_90	testis	primary	nonseminoma	sensitive/unselected	exome	FFPE	DFCI
Testes_DFCI_73-Tumor	DFCI_73	testis	primary	nonseminoma	sensitive/unselected	exome	FFPE	DFCI
Testes_DFCI_56-Tumor	DFCI_56	testis	primary	seminoma	sensitive/unselected	exome	FFPE	DFCI
Testes_DFCI_70-Tumor	DFCI_70	testis	primary	seminoma	sensitive/unselected	exome	FFPE	DFCI
Testes_DFCI_62-Tumor	DFCI_62	testis	primary	seminoma	sensitive/unselected	exome	FFPE	DFCI
Testes_DFCI_61-Tumor	DFCI_61	testis	primary	seminoma	sensitive/unselected	exome	FFPE	DFCI
Testes_DFCI_67-Tumor	DFCI_67	testis	primary	seminoma	sensitive/unselected	exome	FFPE	DFCI
Testes_DFCI_91-Tumor	DFCI_91	testis	primary	nonseminoma	sensitive/unselected	exome	FFPE	DFCI
Testes_DFCI_79-Tumor	DFCI_79	testis	primary	seminoma	sensitive/unselected	exome	FFPE	DFCI
Testes_DFCI_37-Tumor	DFCI_37	testis	primary	nonseminoma	sensitive/unselected	exome	FFPE	DFCI
Testes_DFCI_82-Tumor	DFCI_82	testis	primary	seminoma	sensitive/unselected	exome	FFPE	DFCI
Testes_DFCI_45-Tumor	DFCI_45	testis	primary	seminoma	sensitive/unselected	exome	FFPE	DFCI
Testes_DFCI_52-Tumor	DFCI_52	testis	primary	nonseminoma	sensitive/unselected	exome	FFPE	DFCI
Testes_DFCI_60-Tumor	DFCI_60	testis	primary	nonseminoma	sensitive/unselected	exome	FFPE	DFCI
Testes_DFCI_48-Tumor	DFCI_48	testis	primary	nonseminoma	sensitive/unselected	exome	FFPE	DFCI
P157649	FH105409-1	testis	metastasis	nonseminoma	resistant	exome	FFPE	ICR2
P158742	FH105409-1	testis	primary	nonseminoma	resistant	exome	FFPE	ICR2
P158751	UK00021-1	testis	primary	nonseminoma	resistant	exome	FFPE	ICR2
P158746	UK00315-1	testis	primary	nonseminoma	resistant	exome	FFPE	ICR2
P158750	UK00315-1	testis	metastasis	nonseminoma	resistant	exome	FFPE	ICR2
P158749	UK00315-1	testis	metastasis	nonseminoma	resistant	exome	FFPE	ICR2
P159287	UK00366-1	testis	primary	nonseminoma	resistant	exome	FFPE	ICR2
P157651	UK00366-1	testis	metastasis	nonseminoma	resistant	exome	FFPE	ICR2
P157020	UK01173-1	testis	primary	seminoma	resistant	exome	FFPE	ICR2
P158732	UK02454-1	testis	primary	nonseminoma	resistant	exome	FFPE	ICR2
P157019	UK02859-1	testis	primary	nonseminoma	resistant	exome	FFPE	ICR2
P158729	UK02859-1	testis	metastasis	nonseminoma	resistant	exome	FFPE	ICR2
P157660	UK05445-1	testis	primary	nonseminoma	resistant	exome	FFPE	ICR2
P158735	UK05618-1	testis	metastasis	nonseminoma	resistant	exome	FFPE	ICR2
P158734	UK05618-1	testis	primary	nonseminoma	resistant	exome	FFPE	ICR2
P158736	UK05618-1	testis	metastasis	nonseminoma	resistant	exome	FFPE	ICR2
P158753	UK05941-1	testis	metastasis	seminoma	resistant	exome	FFPE	ICR2
P154813	UK06560-1	testis	primary	seminoma	resistant	exome	FFPE	ICR2
P157655	UK06560-1	testis	metastasis	seminoma	resistant	exome	FFPE	ICR2
P157013	UK06579-1	testis	primary	seminoma	resistant	exome	FFPE	ICR2
P157014	UK06579-1	testis	metastasis	seminoma	resistant	exome	FFPE	ICR2
P154792	UK06625-1	testis	primary	nonseminoma	resistant	exome	FFPE	ICR2
P157653	UK06625-1	testis	metastasis	nonseminoma	resistant	exome	FFPE	ICR2
P154795	UK06646-1	testis	primary	nonseminoma	resistant	exome	FFPE	ICR2
P160041	UK06647-1	testis	metastasis	nonseminoma	resistant	exome	FFPE	ICR2
P157015	UK06647-1	testis	primary	nonseminoma	resistant	exome	FFPE	ICR2
P157647	UK06648-1	testis	metastasis	nonseminoma	resistant	exome	FFPE	ICR2
P158737	UK06648-1	testis	primary	nonseminoma	resistant	exome	FFPE	ICR2
P157648	UK06649-1	testis	metastasis	nonseminoma	resistant	exome	FFPE	ICR2
P159285	UK06730-1	testis	primary	nonseminoma	resistant	exome	FFPE	ICR2
P158756	UK06730-1	testis	metastasis	nonseminoma	resistant	exome	FFPE	ICR2
P157016	UK06881-1	testis	primary	nonseminoma	resistant	exome	FFPE	ICR2
P158741	UK06890-1	testis	metastasis	nonseminoma	resistant	exome	FFPE	ICR2
P157021	UK06890-1	testis	primary	nonseminoma	resistant	exome	FFPE	ICR2
P157017	UK06915-1	testis	primary	seminoma	resistant	exome	FFPE	ICR2
P157656	UK06916-1	testis	primary	seminoma	resistant	exome	FFPE	ICR2
P157658	UK06922-1	testis	metastasis	seminoma	resistant	exome	FFPE	ICR2
P158758	UK07198-1	testis	primary	nonseminoma	resistant	exome	FFPE	ICR2
P158760	UK07318-1	testis	primary	nonseminoma	resistant	exome	FFPE	ICR2
P158752	UK07337-1	testis	metastasis	nonseminoma	resistant	exome	FFPE	ICR2
P141861	L6629_vs_P141861	testis	primary	nonseminoma	sensitive/unselected	exome	FF	ICR1
P140319	D140320_vs_P140319	testis	primary	seminoma	sensitive/unselected	exome	FF	ICR1
P141869	L139928_vs_P141869	testis	primary	seminoma	sensitive/unselected	exome	FF	ICR1
P140300	D140301_vs_P140300	testis	primary	seminoma	sensitive/unselected	exome	FF	ICR1
P139772	D140302_vs_P139772	testis	primary	seminoma	sensitive/unselected	exome	FF	ICR1
P140326	L44749_vs_P140326	testis	primary	nonseminoma	sensitive/unselected	exome	FF	ICR1
P141864	L6648_vs_P141864	testis	primary	nonseminoma	sensitive/unselected	exome	FF	ICR1
P139774B	D139746B_vs_P139774B	testis	primary	nonseminoma	sensitive/unselected	exome	FF	ICR1
P140322	D140323_vs_P140322	testis	primary	seminoma	sensitive/unselected	exome	FF	ICR1
P139777	D139749_vs_P139777	testis	primary	unknown	sensitive/unselected	exome	FF	ICR1
P141852	D141851_vs_P141852	testis	primary	nonseminoma	sensitive/unselected	exome	FF	ICR1
P140327	L43774_vs_P140327	testis	primary	nonseminoma	sensitive/unselected	exome	FF	ICR1
P139778	D139750_vs_P139778	testis	primary	unknown	sensitive/unselected	exome	FF	ICR1
P141855	L6666_vs_P141855	testis	primary	nonseminoma	sensitive/unselected	exome	FF	ICR1
P140305	D140306_vs_P140305	testis	primary	nonseminoma	sensitive/unselected	exome	FF	ICR1
P139773	D140307_vs_P139773	testis	primary	seminoma	sensitive/unselected	exome	FF	ICR1
P140328	L6752_vs_P140328	testis	primary	seminoma	sensitive/unselected	exome	FF	ICR1
P139791	D139763_vs_P139791	testis	primary	seminoma	sensitive/unselected	exome	FF	ICR1
P140303	D140304_vs_P140303	testis	primary	seminoma	sensitive/unselected	exome	FF	ICR1
P141866	L11807_vs_P141866	testis	primary	nonseminoma	sensitive/unselected	exome	FF	ICR1
P139776	D139748_vs_P139776	testis	primary	unknown	sensitive/unselected	exome	FF	ICR1
P141867	L11777_vs_P141867	testis	primary	seminoma	sensitive/unselected	exome	FF	ICR1
P139782	D139754_vs_P139782	testis	primary	nonseminoma	sensitive/unselected	exome	FF	ICR1
P140317	D139756_vs_P140317	testis	primary	seminoma	sensitive/unselected	exome	FF	ICR1
P141854	D141853_vs_P141854	testis	primary	seminoma	sensitive/unselected	exome	FF	ICR1
P140321	D139760_vs_P140321	testis	primary	unknown	sensitive/unselected	exome	FF	ICR1
P141863	L6955_vs_P141863	testis	primary	nonseminoma	sensitive/unselected	exome	FF	ICR1
P139786	D139758_vs_P139786	testis	primary	unknown	sensitive/unselected	exome	FF	ICR1
P139781	D139753_vs_P139781	testis	primary	seminoma	sensitive/unselected	exome	FF	ICR1
P141870	L140279_vs_P141870	testis	primary	unknown	sensitive/unselected	exome	FF	ICR1
P141860	L6751_vs_P141860	testis	primary	seminoma	sensitive/unselected	exome	FF	ICR1
P140314	D140315_vs_P140314	testis	primary	seminoma	sensitive/unselected	exome	FF	ICR1
P141868	L11963_vs_P141868	testis	primary	nonseminoma	sensitive/unselected	exome	FF	ICR1
P141856	L7594_vs_P141856	testis	primary	nonseminoma	sensitive/unselected	exome	FF	ICR1
P139789	D140325_vs_P139789	testis	primary	unknown	sensitive/unselected	exome	FF	ICR1
P141857	D141858_vs_P141857	testis	primary	unknown	sensitive/unselected	exome	FF	ICR1
P139792	D139764_vs_P139792	testis	primary	unknown	sensitive/unselected	exome	FF	ICR1
P140318	D139757_vs_P140318	testis	primary	nonseminoma	sensitive/unselected	exome	FF	ICR1
P141862	L64524_vs_P141862	testis	primary	nonseminoma	sensitive/unselected	exome	FF	ICR1
P141859	L139913_vs_P141859	testis	primary	nonseminoma	sensitive/unselected	exome	FF	ICR1
P141865	L7160_vs_P141865	testis	primary	seminoma	sensitive/unselected	exome	FF	ICR1
P141267	Lxxx_vs_P141267	testis	primary	seminoma	sensitive/unselected	exome	FF	ICR1
TCGA-XY-A8S3-01	TCGA-XY-A8S3	testis	primary	nonseminoma	sensitive/unselected	exome	FF	TCGA
TCGA-2X-A9D5-01	TCGA-2X-A9D5	testis	primary	seminoma	sensitive/unselected	exome	FF	TCGA
TCGA-2G-AALQ-01	TCGA-2G-AALQ	testis	primary	nonseminoma	sensitive/unselected	exome	FF	TCGA
TCGA-VF-A8A8-01	TCGA-VF-A8A8	testis	primary	nonseminoma	sensitive/unselected	exome	FF	TCGA
TCGA-2G-AALS-01	TCGA-2G-AALS	testis	primary	nonseminoma	sensitive/unselected	exome	FF	TCGA
TCGA-2G-AAFH-01	TCGA-2G-AAFH	testis	primary	seminoma	sensitive/unselected	exome	FF	TCGA
TCGA-2G-AALT-01	TCGA-2G-AALT	testis	primary	nonseminoma	sensitive/unselected	exome	FF	TCGA
TCGA-ZM-AA0F-01	TCGA-ZM-AA0F	testis	primary	seminoma	sensitive/unselected	exome	FF	TCGA
TCGA-YU-AA61-01	TCGA-YU-AA61	testis	primary	nonseminoma	sensitive/unselected	exome	FF	TCGA
TCGA-2G-AAGZ-01	TCGA-2G-AAGZ	testis	primary	nonseminoma	sensitive/unselected	exome	FF	TCGA
TCGA-2G-AAFV-01	TCGA-2G-AAFV	testis	primary	nonseminoma	sensitive/unselected	exome	FF	TCGA
TCGA-YU-A94D-01	TCGA-YU-A94D	testis	primary	nonseminoma	sensitive/unselected	exome	FF	TCGA
TCGA-XE-AANV-01	TCGA-XE-AANV	testis	primary	seminoma	sensitive/unselected	exome	FF	TCGA
TCGA-2G-AAL7-01	TCGA-2G-AAL7	testis	primary	nonseminoma	sensitive/unselected	exome	FF	TCGA
TCGA-2X-A9D6-01	TCGA-2X-A9D6	testis	primary	seminoma	sensitive/unselected	exome	FF	TCGA
TCGA-2G-AAFY-01	TCGA-2G-AAFY	testis	primary	nonseminoma	sensitive/unselected	exome	FF	TCGA
TCGA-2G-AAGC-01	TCGA-2G-AAGC	testis	primary	nonseminoma	sensitive/unselected	exome	FF	TCGA
TCGA-2G-AAF1-01	TCGA-2G-AAF1	testis	primary	seminoma	sensitive/unselected	exome	FF	TCGA
TCGA-2G-AAFE-01	TCGA-2G-AAFE	testis	primary	seminoma	sensitive/unselected	exome	FF	TCGA
TCGA-S6-A8JY-01	TCGA-S6-A8JY	testis	primary	seminoma	sensitive/unselected	exome	FF	TCGA
TCGA-XE-AAOF-01	TCGA-XE-AAOF	testis	primary	seminoma	sensitive/unselected	exome	FF	TCGA
TCGA-W4-A7U2-01	TCGA-W4-A7U2	testis	primary	nonseminoma	sensitive/unselected	exome	FF	TCGA
TCGA-2G-AAKO-01	TCGA-2G-AAKO	testis	primary	nonseminoma	sensitive/unselected	exome	FF	TCGA
TCGA-2G-AAF4-01	TCGA-2G-AAF4	testis	primary	seminoma	sensitive/unselected	exome	FF	TCGA
TCGA-2G-AALY-01	TCGA-2G-AALY	testis	primary	nonseminoma	sensitive/unselected	exome	FF	TCGA
TCGA-2G-AAGY-01	TCGA-2G-AAGY	testis	primary	nonseminoma	sensitive/unselected	exome	FF	TCGA
TCGA-2G-AAG0-01	TCGA-2G-AAG0	testis	primary	nonseminoma	sensitive/unselected	exome	FF	TCGA
TCGA-2G-AAEX-01	TCGA-2G-AAEX	testis	primary	seminoma	sensitive/unselected	exome	FF	TCGA
TCGA-2G-AAH2-01	TCGA-2G-AAH2	testis	primary	nonseminoma	sensitive/unselected	exome	FF	TCGA
TCGA-YU-AA4L-01	TCGA-YU-AA4L	testis	primary	nonseminoma	sensitive/unselected	exome	FF	TCGA
TCGA-4K-AA1H-01	TCGA-4K-AA1H	testis	primary	seminoma	sensitive/unselected	exome	FF	TCGA
TCGA-2G-AAG5-01	TCGA-2G-AAG5	testis	primary	nonseminoma	sensitive/unselected	exome	FF	TCGA
TCGA-2G-AAGT-01	TCGA-2G-AAGT	testis	primary	nonseminoma	sensitive/unselected	exome	FF	TCGA
TCGA-XY-A8S2-01	TCGA-XY-A8S2	testis	primary	nonseminoma	sensitive/unselected	exome	FF	TCGA
TCGA-2G-AALO-01	TCGA-2G-AALO	testis	primary	nonseminoma	sensitive/unselected	exome	FF	TCGA
TCGA-XE-A8H5-01	TCGA-XE-A8H5	testis	primary	seminoma	sensitive/unselected	exome	FF	TCGA
TCGA-YU-A90S-01	TCGA-YU-A90S	testis	primary	seminoma	sensitive/unselected	exome	FF	TCGA
TCGA-2G-AAG9-01	TCGA-2G-AAG9	testis	primary	seminoma	sensitive/unselected	exome	FF	TCGA
TCGA-2G-AAGW-01	TCGA-2G-AAGW	testis	primary	nonseminoma	sensitive/unselected	exome	FF	TCGA
TCGA-2G-AAL5-01	TCGA-2G-AAL5	testis	primary	nonseminoma	sensitive/unselected	exome	FF	TCGA
TCGA-2G-AAKG-01	TCGA-2G-AAKG	testis	primary	nonseminoma	sensitive/unselected	exome	FF	TCGA
TCGA-ZM-AA0D-01	TCGA-ZM-AA0D	testis	primary	seminoma	sensitive/unselected	exome	FF	TCGA
TCGA-2G-AAG6-01	TCGA-2G-AAG6	testis	primary	nonseminoma	sensitive/unselected	exome	FF	TCGA
TCGA-W4-A7U3-01	TCGA-W4-A7U3	testis	primary	nonseminoma	sensitive/unselected	exome	FF	TCGA
TCGA-2G-AAFN-01	TCGA-2G-AAFN	testis	primary	nonseminoma	sensitive/unselected	exome	FF	TCGA
TCGA-XE-AAO4-01	TCGA-XE-AAO4	testis	primary	seminoma	sensitive/unselected	exome	FF	TCGA
TCGA-ZM-AA05-01	TCGA-ZM-AA05	testis	primary	seminoma	sensitive/unselected	exome	FF	TCGA
TCGA-SN-A84W-01	TCGA-SN-A84W	testis	primary	nonseminoma	sensitive/unselected	exome	FF	TCGA
TCGA-XE-A9SE-01	TCGA-XE-A9SE	testis	primary	seminoma	sensitive/unselected	exome	FF	TCGA
TCGA-YU-A90W-01	TCGA-YU-A90W	testis	primary	seminoma	sensitive/unselected	exome	FF	TCGA
TCGA-2G-AAGJ-01	TCGA-2G-AAGJ	testis	primary	nonseminoma	sensitive/unselected	exome	FF	TCGA
TCGA-2G-AAEW-01	TCGA-2G-AAEW	testis	primary	nonseminoma	sensitive/unselected	exome	FF	TCGA
TCGA-VF-A8AC-01	TCGA-VF-A8AC	testis	primary	seminoma	sensitive/unselected	exome	FF	TCGA
TCGA-SN-A84X-01	TCGA-SN-A84X	testis	primary	nonseminoma	sensitive/unselected	exome	FF	TCGA
TCGA-VF-A8A9-01	TCGA-VF-A8A9	testis	primary	seminoma	sensitive/unselected	exome	FF	TCGA
TCGA-4K-AAAL-01	TCGA-4K-AAAL	testis	primary	seminoma	sensitive/unselected	exome	FF	TCGA
TCGA-XE-AAO3-01	TCGA-XE-AAO3	testis	primary	seminoma	sensitive/unselected	exome	FF	TCGA
TCGA-2G-AAM4-01	TCGA-2G-AAM4	testis	primary	nonseminoma	sensitive/unselected	exome	FF	TCGA
TCGA-XE-AAO6-01	TCGA-XE-AAO6	testis	primary	seminoma	sensitive/unselected	exome	FF	TCGA
TCGA-XE-A8H1-01	TCGA-XE-A8H1	testis	primary	nonseminoma	sensitive/unselected	exome	FF	TCGA
TCGA-ZM-AA06-01	TCGA-ZM-AA06	testis	primary	seminoma	sensitive/unselected	exome	FF	TCGA
TCGA-2G-AAGE-01	TCGA-2G-AAGE	testis	primary	nonseminoma	sensitive/unselected	exome	FF	TCGA
TCGA-2G-AAFG-01	TCGA-2G-AAFG	testis	primary	seminoma	sensitive/unselected	exome	FF	TCGA
TCGA-S6-A8JW-01	TCGA-S6-A8JW	testis	primary	seminoma	sensitive/unselected	exome	FF	TCGA
TCGA-2G-AAFJ-01	TCGA-2G-AAFJ	testis	primary	nonseminoma	sensitive/unselected	exome	FF	TCGA
TCGA-2G-AALG-01	TCGA-2G-AALG	testis	primary	nonseminoma	sensitive/unselected	exome	FF	TCGA
TCGA-2G-AAGO-01	TCGA-2G-AAGO	testis	primary	nonseminoma	sensitive/unselected	exome	FF	TCGA
TCGA-2G-AAFO-01	TCGA-2G-AAFO	testis	primary	nonseminoma	sensitive/unselected	exome	FF	TCGA
TCGA-2G-AAGA-01	TCGA-2G-AAGA	testis	primary	nonseminoma	sensitive/unselected	exome	FF	TCGA
TCGA-XE-AAOD-01	TCGA-XE-AAOD	testis	primary	nonseminoma	sensitive/unselected	exome	FF	TCGA
TCGA-2G-AAGV-01	TCGA-2G-AAGV	testis	primary	nonseminoma	sensitive/unselected	exome	FF	TCGA
TCGA-2G-AAM3-01	TCGA-2G-AAM3	testis	primary	nonseminoma	sensitive/unselected	exome	FF	TCGA
TCGA-2G-AAH8-01	TCGA-2G-AAH8	testis	primary	seminoma	sensitive/unselected	exome	FF	TCGA
TCGA-SB-A76C-01	TCGA-SB-A76C	testis	primary	seminoma	sensitive/unselected	exome	FF	TCGA
TCGA-2G-AAFI-01	TCGA-2G-AAFI	testis	primary	nonseminoma	sensitive/unselected	exome	FF	TCGA
TCGA-XE-AAOC-01	TCGA-XE-AAOC	testis	primary	nonseminoma	sensitive/unselected	exome	FF	TCGA
TCGA-SN-A6IS-01	TCGA-SN-A6IS	testis	primary	nonseminoma	sensitive/unselected	exome	FF	TCGA
TCGA-XE-AAOB-01	TCGA-XE-AAOB	testis	primary	nonseminoma	sensitive/unselected	exome	FF	TCGA
TCGA-2G-AAGI-01	TCGA-2G-AAGI	testis	primary	nonseminoma	sensitive/unselected	exome	FF	TCGA
TCGA-YU-A90Y-01	TCGA-YU-A90Y	testis	primary	nonseminoma	sensitive/unselected	exome	FF	TCGA
TCGA-2G-AAFL-01	TCGA-2G-AAFL	testis	primary	nonseminoma	sensitive/unselected	exome	FF	TCGA
TCGA-ZM-AA0E-01	TCGA-ZM-AA0E	testis	primary	seminoma	sensitive/unselected	exome	FF	TCGA
TCGA-SB-A6J6-01	TCGA-SB-A6J6	testis	primary	seminoma	sensitive/unselected	exome	FF	TCGA
TCGA-WZ-A8D5-01	TCGA-WZ-A8D5	testis	primary	seminoma	sensitive/unselected	exome	FF	TCGA
TCGA-2G-AAGF-01	TCGA-2G-AAGF	testis	primary	nonseminoma	sensitive/unselected	exome	FF	TCGA
TCGA-XE-A8H4-01	TCGA-XE-A8H4	testis	primary	seminoma	sensitive/unselected	exome	FF	TCGA
TCGA-2G-AALX-01	TCGA-2G-AALX	testis	primary	nonseminoma	sensitive/unselected	exome	FF	TCGA
TCGA-2G-AAHT-01	TCGA-2G-AAHT	testis	primary	seminoma	sensitive/unselected	exome	FF	TCGA
TCGA-YU-A90Q-01	TCGA-YU-A90Q	testis	primary	seminoma	sensitive/unselected	exome	FF	TCGA
TCGA-ZM-AA0H-01	TCGA-ZM-AA0H	testis	primary	seminoma	sensitive/unselected	exome	FF	TCGA
TCGA-2G-AAKD-01	TCGA-2G-AAKD	testis	primary	nonseminoma	sensitive/unselected	exome	FF	TCGA
TCGA-YU-A90P-01	TCGA-YU-A90P	testis	primary	nonseminoma	sensitive/unselected	exome	FF	TCGA
TCGA-2G-AAGX-01	TCGA-2G-AAGX	testis	primary	nonseminoma	sensitive/unselected	exome	FF	TCGA
TCGA-XY-A9T9-01	TCGA-XY-A9T9	testis	primary	seminoma	sensitive/unselected	exome	FF	TCGA
TCGA-2G-AAFM-01	TCGA-2G-AAFM	testis	primary	nonseminoma	sensitive/unselected	exome	FF	TCGA
TCGA-2G-AAHC-01	TCGA-2G-AAHC	testis	primary	seminoma	sensitive/unselected	exome	FF	TCGA
TCGA-2G-AAGK-01	TCGA-2G-AAGK	testis	primary	nonseminoma	sensitive/unselected	exome	FF	TCGA
TCGA-WZ-A7V4-01	TCGA-WZ-A7V4	testis	primary	seminoma	sensitive/unselected	exome	FF	TCGA
TCGA-2G-AAGS-01	TCGA-2G-AAGS	testis	primary	nonseminoma	sensitive/unselected	exome	FF	TCGA
TCGA-2G-AAKM-01	TCGA-2G-AAKM	testis	primary	nonseminoma	sensitive/unselected	exome	FF	TCGA
TCGA-XE-AAOL-01	TCGA-XE-AAOL	testis	primary	seminoma	sensitive/unselected	exome	FF	TCGA
TCGA-2G-AAM2-01	TCGA-2G-AAM2	testis	primary	nonseminoma	sensitive/unselected	exome	FF	TCGA
TCGA-YU-A912-01	TCGA-YU-A912	testis	primary	seminoma	sensitive/unselected	exome	FF	TCGA
TCGA-2G-AAGN-01	TCGA-2G-AAGN	testis	primary	nonseminoma	sensitive/unselected	exome	FF	TCGA
TCGA-2G-AAG3-01	TCGA-2G-AAG3	testis	primary	nonseminoma	sensitive/unselected	exome	FF	TCGA
TCGA-2G-AAF8-01	TCGA-2G-AAF8	testis	primary	seminoma	sensitive/unselected	exome	FF	TCGA
TCGA-XE-AANJ-01	TCGA-XE-AANJ	testis	primary	seminoma	sensitive/unselected	exome	FF	TCGA
TCGA-2G-AAG7-01	TCGA-2G-AAG7	testis	primary	nonseminoma	sensitive/unselected	exome	FF	TCGA
TCGA-VF-A8AA-01	TCGA-VF-A8AA	testis	primary	seminoma	sensitive/unselected	exome	FF	TCGA
TCGA-2G-AALZ-01	TCGA-2G-AALZ	testis	primary	nonseminoma	sensitive/unselected	exome	FF	TCGA
TCGA-SN-A84Y-01	TCGA-SN-A84Y	testis	primary	nonseminoma	sensitive/unselected	exome	FF	TCGA
TCGA-2G-AAHL-01	TCGA-2G-AAHL	testis	primary	seminoma	sensitive/unselected	exome	FF	TCGA
TCGA-2G-AAGG-01	TCGA-2G-AAGG	testis	primary	nonseminoma	sensitive/unselected	exome	FF	TCGA
TCGA-2G-AAGM-01	TCGA-2G-AAGM	testis	primary	nonseminoma	sensitive/unselected	exome	FF	TCGA
TCGA-W4-A7U4-01	TCGA-W4-A7U4	testis	primary	nonseminoma	sensitive/unselected	exome	FF	TCGA
TCGA-VF-A8AD-01	TCGA-VF-A8AD	testis	primary	nonseminoma	sensitive/unselected	exome	FF	TCGA
TCGA-2G-AALF-01	TCGA-2G-AALF	testis	primary	nonseminoma	sensitive/unselected	exome	FF	TCGA
TCGA-XE-AANI-01	TCGA-XE-AANI	testis	primary	nonseminoma	sensitive/unselected	exome	FF	TCGA
TCGA-2G-AALP-01	TCGA-2G-AALP	testis	primary	nonseminoma	sensitive/unselected	exome	FF	TCGA
TCGA-2G-AAKH-01	TCGA-2G-AAKH	testis	primary	nonseminoma	sensitive/unselected	exome	FF	TCGA
TCGA-WZ-A7V5-01	TCGA-WZ-A7V5	testis	primary	seminoma	sensitive/unselected	exome	FF	TCGA
TCGA-2G-AAHN-01	TCGA-2G-AAHN	testis	primary	seminoma	sensitive/unselected	exome	FF	TCGA
TCGA-2G-AAG8-01	TCGA-2G-AAG8	testis	primary	nonseminoma	sensitive/unselected	exome	FF	TCGA
TCGA-VF-A8AE-01	TCGA-VF-A8AE	testis	primary	seminoma	sensitive/unselected	exome	FF	TCGA
TCGA-2G-AAHA-01	TCGA-2G-AAHA	testis	primary	seminoma	sensitive/unselected	exome	FF	TCGA
TCGA-2G-AAKL-01	TCGA-2G-AAKL	testis	primary	nonseminoma	sensitive/unselected	exome	FF	TCGA
TCGA-2G-AAH0-01	TCGA-2G-AAH0	testis	primary	seminoma	sensitive/unselected	exome	FF	TCGA
TCGA-2G-AAH4-01	TCGA-2G-AAH4	testis	primary	nonseminoma	sensitive/unselected	exome	FF	TCGA
TCGA-4K-AA1G-01	TCGA-4K-AA1G	testis	primary	seminoma	sensitive/unselected	exome	FF	TCGA
TCGA-VF-A8AB-01	TCGA-VF-A8AB	testis	primary	seminoma	sensitive/unselected	exome	FF	TCGA
TCGA-2G-AALN-01	TCGA-2G-AALN	testis	primary	nonseminoma	sensitive/unselected	exome	FF	TCGA
TCGA-YU-A94I-01	TCGA-YU-A94I	testis	primary	nonseminoma	sensitive/unselected	exome	FF	TCGA
TCGA-ZM-AA0N-01	TCGA-ZM-AA0N	testis	primary	seminoma	sensitive/unselected	exome	FF	TCGA
TCGA-2G-AAHP-01	TCGA-2G-AAHP	testis	primary	seminoma	sensitive/unselected	exome	FF	TCGA
TCGA-2G-AALW-01	TCGA-2G-AALW	testis	primary	nonseminoma	sensitive/unselected	exome	FF	TCGA
TCGA-WZ-A7V3-01	TCGA-WZ-A7V3	testis	primary	seminoma	sensitive/unselected	exome	FF	TCGA
TCGA-2G-AAF6-01	TCGA-2G-AAF6	testis	primary	seminoma	sensitive/unselected	exome	FF	TCGA
TCGA-2G-AAH3-01	TCGA-2G-AAH3	testis	primary	seminoma	sensitive/unselected	exome	FF	TCGA
TCGA-4K-AA1I-01	TCGA-4K-AA1I	testis	primary	seminoma	sensitive/unselected	exome	FF	TCGA
TCGA-S6-A8JX-01	TCGA-S6-A8JX	testis	primary	seminoma	sensitive/unselected	exome	FF	TCGA
TCGA-SO-A8JP-01	TCGA-SO-A8JP	testis	primary	seminoma	sensitive/unselected	exome	FF	TCGA
TCGA-2G-AAFZ-01	TCGA-2G-AAFZ	testis	primary	nonseminoma	sensitive/unselected	exome	FF	TCGA
TCGA-XE-AANR-01	TCGA-XE-AANR	testis	primary	seminoma	sensitive/unselected	exome	FF	TCGA
TCGA-ZM-AA0B-01	TCGA-ZM-AA0B	testis	primary	seminoma	sensitive/unselected	exome	FF	TCGA
TCGA-XY-A89B-01	TCGA-XY-A89B	testis	primary	seminoma	sensitive/unselected	exome	FF	TCGA
TCGA-X3-A8G4-01	TCGA-X3-A8G4	testis	primary	nonseminoma	sensitive/unselected	exome	FF	TCGA
TCGA-XE-AAOJ-01	TCGA-XE-AAOJ	testis	primary	nonseminoma	sensitive/unselected	exome	FF	TCGA
TCGA-2G-AAHG-01	TCGA-2G-AAHG	testis	primary	seminoma	sensitive/unselected	exome	FF	TCGA
TCGA-2G-AAGP-01	TCGA-2G-AAGP	testis	primary	nonseminoma	sensitive/unselected	exome	FF	TCGA
TCGA-2G-AALR-01	TCGA-2G-AALR	testis	primary	nonseminoma	sensitive/unselected	exome	FF	TCGA
P-0000095-T01	P-0000095	extragonadal	primary	nonseminoma	resistant	panel	FFPE	MSK
P-0000100-T02	P-0000100	testis	metastasis	nonseminoma	unknown	panel	FFPE	MSK
P-0000108-T01	P-0000108	testis	primary	seminoma	sensitive/unselected	panel	FFPE	MSK
P-0000123-T01	P-0000123	testis	metastasis	nonseminoma	resistant	panel	FFPE	MSK
P-0000151-T01	P-0000151	testis	metastasis	nonseminoma	resistant	panel	FFPE	MSK
P-0000161-T01	P-0000161	testis	metastasis	nonseminoma	resistant	panel	FFPE	MSK
P-0000162-T01	P-0000162	testis	metastasis	seminoma	sensitive/unselected	panel	FFPE	MSK
P-0000170-T01	P-0000170	testis	metastasis	nonseminoma	resistant	panel	FFPE	MSK
P-0000181-T01	P-0000181	testis	metastasis	nonseminoma	sensitive/unselected	panel	FFPE	MSK
P-0000261-T01	P-0000261	testis	metastasis	seminoma	resistant	panel	FFPE	MSK
P-0000287-T01	P-0000287	testis	metastasis	nonseminoma	resistant	panel	FFPE	MSK
P-0000429-T01	P-0000429	testis	primary	seminoma	resistant	panel	FFPE	MSK
P-0000443-T01	P-0000443	testis	metastasis	nonseminoma	resistant	panel	FFPE	MSK
P-0000450-T01	P-0000450	testis	metastasis	nonseminoma	resistant	panel	FFPE	MSK
P-0000456-T01	P-0000456	testis	metastasis	nonseminoma	resistant	panel	FFPE	MSK
P-0000461-T01	P-0000461	extragonadal	primary	nonseminoma	resistant	panel	FFPE	MSK
P-0000475-T01	P-0000475	testis	metastasis	nonseminoma	unknown	panel	FFPE	MSK
P-0000503-T01	P-0000503	testis	metastasis	nonseminoma	resistant	panel	FFPE	MSK
P-0000598-T01	P-0000598	extragonadal	primary	nonseminoma	resistant	panel	FFPE	MSK
P-0000648-T01	P-0000648	extragonadal	primary	nonseminoma	unknown	panel	FFPE	MSK
P-0000650-T01	P-0000650	testis	metastasis	nonseminoma	resistant	panel	FFPE	MSK
P-0000654-T01	P-0000654	testis	primary	seminoma	sensitive/unselected	panel	FFPE	MSK
P-0000663-T01	P-0000663	extragonadal	metastasis	nonseminoma	resistant	panel	FFPE	MSK
P-0000664-T01	P-0000664	testis	metastasis	nonseminoma	sensitive/unselected	panel	FFPE	MSK
P-0000665-T01	P-0000665	testis	metastasis	seminoma	resistant	panel	FFPE	MSK
P-0000685-T01	P-0000685	testis	metastasis	nonseminoma	resistant	panel	FFPE	MSK
P-0000707-T01	P-0000707	testis	metastasis	nonseminoma	resistant	panel	FFPE	MSK
P-0000747-T01	P-0000747	testis	metastasis	nonseminoma	unknown	panel	FFPE	MSK
P-0000771-T01	P-0000771	testis	primary	seminoma	resistant	panel	FFPE	MSK
P-0000782-T01	P-0000782	testis	metastasis	nonseminoma	unknown	panel	FFPE	MSK
P-0000784-T01	P-0000784	extragonadal	primary	nonseminoma	resistant	panel	FFPE	MSK
P-0000791-T01	P-0000791	testis	metastasis	seminoma	resistant	panel	FFPE	MSK
P-0000799-T01	P-0000799	testis	primary	seminoma	resistant	panel	FFPE	MSK
P-0000941-T01	P-0000941	testis	metastasis	nonseminoma	resistant	panel	FFPE	MSK
P-0000961-T01	P-0000961	testis	metastasis	nonseminoma	resistant	panel	FFPE	MSK
P-0000992-T01	P-0000992	testis	primary	nonseminoma	sensitive/unselected	panel	FFPE	MSK
P-0001004-T01	P-0001004	testis	primary	nonseminoma	resistant	panel	FFPE	MSK
P-0001009-T01	P-0001009	testis	metastasis	nonseminoma	unknown	panel	FFPE	MSK
P-0001012-T01	P-0001012	testis	primary	nonseminoma	resistant	panel	FFPE	MSK
P-0001014-T01	P-0001014	testis	metastasis	seminoma	resistant	panel	FFPE	MSK
P-0001048-T01	P-0001048	testis	primary	nonseminoma	resistant	panel	FFPE	MSK
P-0001106-T01	P-0001106	testis	metastasis	nonseminoma	resistant	panel	FFPE	MSK
P-0001181-T01	P-0001181	testis	metastasis	nonseminoma	resistant	panel	FFPE	MSK
P-0001210-T01	P-0001210	testis	metastasis	seminoma	resistant	panel	FFPE	MSK
P-0001299-T01	P-0001299	testis	primary	nonseminoma	resistant	panel	FFPE	MSK
P-0001330-T01	P-0001330	testis	primary	seminoma	unknown	panel	FFPE	MSK
P-0001339-T01	P-0001339	testis	metastasis	nonseminoma	resistant	panel	FFPE	MSK
P-0001430-T01	P-0001430	testis	primary	seminoma	sensitive/unselected	panel	FFPE	MSK
P-0001435-T01	P-0001435	testis	metastasis	nonseminoma	resistant	panel	FFPE	MSK
P-0001542-T01	P-0001542	testis	primary	seminoma	sensitive/unselected	panel	FFPE	MSK
P-0001562-T01	P-0001562	testis	primary	seminoma	unknown	panel	FFPE	MSK
P-0001657-T01	P-0001657	testis	primary	seminoma	resistant	panel	FFPE	MSK
P-0001663-T01	P-0001663	testis	primary	nonseminoma	unknown	panel	FFPE	MSK
P-0001740-T01	P-0001740	testis	primary	nonseminoma	unknown	panel	FFPE	MSK
P-0001749-T01	P-0001749	testis	metastasis	seminoma	resistant	panel	FFPE	MSK
P-0001842-T01	P-0001842	testis	metastasis	nonseminoma	resistant	panel	FFPE	MSK
P-0001844-T01	P-0001844	extragonadal	primary	nonseminoma	resistant	panel	FFPE	MSK
P-0001854-T01	P-0001854	testis	metastasis	seminoma	sensitive/unselected	panel	FFPE	MSK
P-0001856-T01	P-0001856	testis	primary	nonseminoma	sensitive/unselected	panel	FFPE	MSK
P-0001869-T01	P-0001869	testis	metastasis	nonseminoma	sensitive/unselected	panel	FFPE	MSK
P-0001897-T01	P-0001897	testis	primary	nonseminoma	resistant	panel	FFPE	MSK
P-0001918-T01	P-0001918	testis	primary	seminoma	sensitive/unselected	panel	FFPE	MSK
P-0001922-T01	P-0001922	testis	primary	nonseminoma	sensitive/unselected	panel	FFPE	MSK
P-0002086-T01	P-0002086	extragonadal	metastasis	nonseminoma	resistant	panel	FFPE	MSK
P-0002094-T01	P-0002094	extragonadal	primary	seminoma	sensitive/unselected	panel	FFPE	MSK
P-0002099-T02	P-0002099	testis	primary	seminoma	unknown	panel	FFPE	MSK
P-0002120-T01	P-0002120	testis	metastasis	nonseminoma	unknown	panel	FFPE	MSK
P-0002121-T01	P-0002121	testis	primary	nonseminoma	resistant	panel	FFPE	MSK
P-0002169-T01	P-0002169	testis	primary	nonseminoma	sensitive/unselected	panel	FFPE	MSK
P-0002203-T02	P-0002203	testis	metastasis	nonseminoma	resistant	panel	FFPE	MSK
P-0002203-T01	P-0002203	testis	primary	seminoma	resistant	panel	FFPE	MSK
P-0002308-T01	P-0002308	testis	metastasis	nonseminoma	resistant	panel	FFPE	MSK
P-0002308-T02	P-0002308	testis	primary	nonseminoma	resistant	panel	FFPE	MSK
P-0002358-T01	P-0002358	testis	primary	nonseminoma	sensitive/unselected	panel	FFPE	MSK
P-0002401-T01	P-0002401	testis	metastasis	nonseminoma	resistant	panel	FFPE	MSK
P-0002457-T01	P-0002457	extragonadal	primary	nonseminoma	resistant	panel	FFPE	MSK
P-0002480-T01	P-0002480	testis	primary	seminoma	unknown	panel	FFPE	MSK
P-0002533-T01	P-0002533	testis	metastasis	nonseminoma	resistant	panel	FFPE	MSK
P-0002569-T01	P-0002569	testis	primary	nonseminoma	sensitive/unselected	panel	FFPE	MSK
P-0002579-T01	P-0002579	testis	primary	nonseminoma	sensitive/unselected	panel	FFPE	MSK
P-0002596-T01	P-0002596	testis	metastasis	nonseminoma	resistant	panel	FFPE	MSK
P-0002601-T01	P-0002601	testis	metastasis	nonseminoma	resistant	panel	FFPE	MSK
P-0002624-T01	P-0002624	testis	primary	nonseminoma	sensitive/unselected	panel	FFPE	MSK
P-0002634-T01	P-0002634	testis	primary	seminoma	sensitive/unselected	panel	FFPE	MSK
P-0002636-T01	P-0002636	testis	primary	nonseminoma	sensitive/unselected	panel	FFPE	MSK
P-0002688-T02	P-0002688	testis	primary	seminoma	sensitive/unselected	panel	FFPE	MSK
P-0002732-T01	P-0002732	testis	primary	nonseminoma	resistant	panel	FFPE	MSK
P-0002822-T01	P-0002822	testis	primary	seminoma	resistant	panel	FFPE	MSK
P-0002849-T01	P-0002849	testis	primary	nonseminoma	sensitive/unselected	panel	FFPE	MSK
P-0002889-T01	P-0002889	extragonadal	primary	nonseminoma	resistant	panel	FFPE	MSK
P-0002892-T01	P-0002892	testis	primary	nonseminoma	sensitive/unselected	panel	FFPE	MSK
P-0002896-T01	P-0002896	testis	primary	seminoma	sensitive/unselected	panel	FFPE	MSK
P-0002947-T01	P-0002947	testis	primary	nonseminoma	sensitive/unselected	panel	FFPE	MSK
P-0002966-T01	P-0002966	testis	primary	nonseminoma	resistant	panel	FFPE	MSK
P-0002968-T01	P-0002968	testis	metastasis	seminoma	unknown	panel	FFPE	MSK
P-0002973-T01	P-0002973	testis	primary	nonseminoma	sensitive/unselected	panel	FFPE	MSK
P-0003015-T01	P-0003015	testis	primary	nonseminoma	resistant	panel	FFPE	MSK
P-0003019-T01	P-0003019	testis	primary	seminoma	sensitive/unselected	panel	FFPE	MSK
P-0003022-T01	P-0003022	testis	primary	seminoma	sensitive/unselected	panel	FFPE	MSK
P-0003044-T01	P-0003044	testis	primary	nonseminoma	sensitive/unselected	panel	FFPE	MSK
P-0003067-T01	P-0003067	extragonadal	primary	nonseminoma	resistant	panel	FFPE	MSK
P-0003100-T01	P-0003100	testis	metastasis	nonseminoma	unknown	panel	FFPE	MSK
P-0003105-T01	P-0003105	extragonadal	primary	seminoma	sensitive/unselected	panel	FFPE	MSK
P-0003153-T01	P-0003153	testis	metastasis	seminoma	resistant	panel	FFPE	MSK
P-0003227-T01	P-0003227	testis	primary	seminoma	resistant	panel	FFPE	MSK
P-0003230-T01	P-0003230	extragonadal	primary	seminoma	resistant	panel	FFPE	MSK
P-0003245-T01	P-0003245	testis	primary	seminoma	sensitive/unselected	panel	FFPE	MSK
P-0003246-T01	P-0003246	testis	primary	seminoma	resistant	panel	FFPE	MSK
P-0003313-T01	P-0003313	testis	metastasis	nonseminoma	resistant	panel	FFPE	MSK
P-0003315-T01	P-0003315	testis	metastasis	nonseminoma	resistant	panel	FFPE	MSK
P-0003326-T01	P-0003326	testis	primary	nonseminoma	unknown	panel	FFPE	MSK
P-0003349-T01	P-0003349	extragonadal	primary	nonseminoma	sensitive/unselected	panel	FFPE	MSK
P-0003410-T01	P-0003410	testis	primary	nonseminoma	sensitive/unselected	panel	FFPE	MSK
P-0003410-T02	P-0003410	testis	primary	nonseminoma	sensitive/unselected	panel	FFPE	MSK
P-0003445-T01	P-0003445	testis	primary	nonseminoma	sensitive/unselected	panel	FFPE	MSK
P-0003451-T01	P-0003451	testis	primary	seminoma	resistant	panel	FFPE	MSK
P-0003463-T02	P-0003463	testis	primary	seminoma	resistant	panel	FFPE	MSK
P-0003517-T01	P-0003517	testis	metastasis	nonseminoma	sensitive/unselected	panel	FFPE	MSK
P-0003533-T01	P-0003533	extragonadal	primary	nonseminoma	resistant	panel	FFPE	MSK
P-0003533-T03	P-0003533	extragonadal	metastasis	nonseminoma	resistant	panel	FFPE	MSK
P-0003564-T01	P-0003564	extragonadal	primary	nonseminoma	resistant	panel	FFPE	MSK
P-0003576-T01	P-0003576	testis	primary	nonseminoma	sensitive/unselected	panel	FFPE	MSK
P-0003608-T01	P-0003608	testis	primary	nonseminoma	sensitive/unselected	panel	FFPE	MSK
P-0003653-T01	P-0003653	testis	primary	nonseminoma	unknown	panel	FFPE	MSK
P-0003759-T01	P-0003759	testis	metastasis	nonseminoma	unknown	panel	FFPE	MSK
P-0003777-T01	P-0003777	extragonadal	primary	nonseminoma	unknown	panel	FFPE	MSK
P-0003798-T01	P-0003798	testis	primary	nonseminoma	sensitive/unselected	panel	FFPE	MSK
P-0003830-T01	P-0003830	testis	primary	nonseminoma	sensitive/unselected	panel	FFPE	MSK
P-0003834-T01	P-0003834	extragonadal	primary	nonseminoma	resistant	panel	FFPE	MSK
P-0003849-T01	P-0003849	extragonadal	primary	seminoma	unknown	panel	FFPE	MSK
P-0003929-T01	P-0003929	testis	primary	nonseminoma	resistant	panel	FFPE	MSK
P-0003963-T01	P-0003963	testis	metastasis	seminoma	sensitive/unselected	panel	FFPE	MSK
P-0003994-T01	P-0003994	extragonadal	metastasis	nonseminoma	resistant	panel	FFPE	MSK
P-0004002-T01	P-0004002	extragonadal	primary	nonseminoma	resistant	panel	FFPE	MSK
P-0004014-T01	P-0004014	testis	primary	seminoma	sensitive/unselected	panel	FFPE	MSK
P-0004019-T01	P-0004019	testis	metastasis	nonseminoma	resistant	panel	FFPE	MSK
P-0004034-T01	P-0004034	testis	primary	seminoma	sensitive/unselected	panel	FFPE	MSK
P-0004084-T01	P-0004084	testis	metastasis	nonseminoma	resistant	panel	FFPE	MSK
P-0004149-T01	P-0004149	testis	primary	nonseminoma	sensitive/unselected	panel	FFPE	MSK
P-0004184-T01	P-0004184	testis	primary	nonseminoma	sensitive/unselected	panel	FFPE	MSK
P-0004273-T01	P-0004273	testis	primary	seminoma	resistant	panel	FFPE	MSK
P-0004302-T01	P-0004302	testis	primary	seminoma	unknown	panel	FFPE	MSK
P-0004373-T02	P-0004373	testis	metastasis	nonseminoma	unknown	panel	FFPE	MSK
P-0004373-T01	P-0004373	testis	primary	nonseminoma	unknown	panel	FFPE	MSK
P-0004398-T01	P-0004398	testis	primary	nonseminoma	sensitive/unselected	panel	FFPE	MSK
P-0004417-T01	P-0004417	testis	metastasis	nonseminoma	unknown	panel	FFPE	MSK
P-0004429-T01	P-0004429	testis	primary	nonseminoma	unknown	panel	FFPE	MSK
P-0004506-T01	P-0004506	testis	metastasis	nonseminoma	unknown	panel	FF	MSK
P-0004563-T01	P-0004563	testis	metastasis	nonseminoma	sensitive/unselected	panel	FF	MSK
P-0004572-T01	P-0004572	testis	metastasis	nonseminoma	unknown	panel	FF	MSK
P-0004577-T01	P-0004577	testis	primary	seminoma	sensitive/unselected	panel	FF	MSK
P-0004621-T01	P-0004621	testis	metastasis	seminoma	resistant	panel	FF	MSK
P-0004632-T01	P-0004632	testis	primary	nonseminoma	sensitive/unselected	panel	FF	MSK
P-0004726-T02	P-0004726	testis	metastasis	nonseminoma	unknown	panel	FF	MSK
P-0004726-T01	P-0004726	testis	metastasis	nonseminoma	unknown	panel	FF	MSK
P-0004732-T01	P-0004732	testis	metastasis	nonseminoma	resistant	panel	FF	MSK
P-0004763-T01	P-0004763	extragonadal	primary	seminoma	sensitive/unselected	panel	FF	MSK
P-0004785-T01	P-0004785	testis	primary	nonseminoma	sensitive/unselected	panel	FF	MSK
P-0004820-T01	P-0004820	testis	metastasis	seminoma	sensitive/unselected	panel	FF	MSK
P-0004840-T01	P-0004840	testis	metastasis	nonseminoma	sensitive/unselected	panel	FF	MSK
P-0004868-T01	P-0004868	testis	primary	nonseminoma	resistant	panel	FF	MSK
P-0004880-T01	P-0004880	testis	primary	seminoma	resistant	panel	FF	MSK
P-0004880-T02	P-0004880	testis	metastasis	seminoma	resistant	panel	FFPE	MSK
P-0004978-T01	P-0004978	testis	metastasis	seminoma	resistant	panel	FF	MSK
P-0004989-T01	P-0004989	testis	metastasis	seminoma	unknown	panel	FF	MSK
P-0005055-T01	P-0005055	testis	primary	nonseminoma	sensitive/unselected	panel	FF	MSK
P-0005099-T01	P-0005099	testis	primary	nonseminoma	unknown	panel	FF	MSK
P-0005116-T01	P-0005116	testis	primary	seminoma	unknown	panel	FF	MSK
P-0005182-T01	P-0005182	testis	metastasis	seminoma	sensitive/unselected	panel	FFPE	MSK
P-0005276-T01	P-0005276	testis	primary	nonseminoma	sensitive/unselected	panel	FF	MSK
P-0005425-T01	P-0005425	testis	primary	seminoma	resistant	panel	FF	MSK
P-0005438-T01	P-0005438	extragonadal	primary	nonseminoma	unknown	panel	FF	MSK
P-0005441-T01	P-0005441	testis	primary	nonseminoma	unknown	panel	FF	MSK
P-0005444-T01	P-0005444	extragonadal	metastasis	seminoma	sensitive/unselected	panel	FF	MSK
P-0005515-T01	P-0005515	testis	primary	nonseminoma	sensitive/unselected	panel	FF	MSK
P-0005572-T03	P-0005572	extragonadal	primary	nonseminoma	unknown	panel	FF	MSK
P-0005608-T01	P-0005608	testis	metastasis	nonseminoma	unknown	panel	FF	MSK
P-0005684-T01	P-0005684	testis	metastasis	nonseminoma	unknown	panel	FF	MSK
P-0005685-T01	P-0005685	testis	metastasis	nonseminoma	unknown	panel	FF	MSK
P-0005699-T01	P-0005699	testis	metastasis	seminoma	unknown	panel	FF	MSK
P-0005754-T01	P-0005754	testis	metastasis	nonseminoma	unknown	panel	FF	MSK
P-0005777-T02	P-0005777	extragonadal	primary	nonseminoma	unknown	panel	FF	MSK
P-0005889-T01	P-0005889	testis	metastasis	seminoma	resistant	panel	FF	MSK
P-0005964-T01	P-0005964	extragonadal	primary	nonseminoma	unknown	panel	FF	MSK
P-0005973-T01	P-0005973	testis	primary	seminoma	sensitive/unselected	panel	FF	MSK
P-0006017-T01	P-0006017	extragonadal	primary	seminoma	sensitive/unselected	panel	FF	MSK
P-0006101-T01	P-0006101	extragonadal	primary	seminoma	unknown	panel	FF	MSK
P-0006111-T01	P-0006111	testis	primary	seminoma	resistant	panel	FF	MSK
P-0006187-T01	P-0006187	testis	primary	nonseminoma	sensitive/unselected	panel	FF	MSK
P-0006229-T01	P-0006229	extragonadal	primary	nonseminoma	resistant	panel	FF	MSK
P-0006327-T01	P-0006327	testis	metastasis	nonseminoma	unknown	panel	FF	MSK
P-0006338-T01	P-0006338	testis	primary	nonseminoma	sensitive/unselected	panel	FF	MSK
P-0006413-T01	P-0006413	testis	metastasis	nonseminoma	resistant	panel	FF	MSK
P-0006427-T01	P-0006427	testis	primary	nonseminoma	sensitive/unselected	panel	FF	MSK
P-0006552-T01	P-0006552	testis	primary	nonseminoma	resistant	panel	FFPE	MSK
P-0006600-T01	P-0006600	testis	primary	nonseminoma	unknown	panel	FFPE	MSK
P-0006648-T01	P-0006648	testis	primary	nonseminoma	resistant	panel	FFPE	MSK
P-0006858-T01	P-0006858	testis	metastasis	seminoma	resistant	panel	FFPE	MSK
P-0007011-T01	P-0007011	testis	primary	seminoma	sensitive/unselected	panel	FFPE	MSK
P-0007053-T01	P-0007053	testis	primary	seminoma	resistant	panel	FFPE	MSK
P-0007056-T01	P-0007056	testis	primary	seminoma	resistant	panel	FFPE	MSK
P-0007058-T01	P-0007058	testis	primary	nonseminoma	resistant	panel	FFPE	MSK
P-0007110-T01	P-0007110	testis	metastasis	nonseminoma	resistant	panel	FFPE	MSK
P-0007237-T01	P-0007237	testis	metastasis	nonseminoma	unknown	panel	FFPE	MSK
P-0007283-T01	P-0007283	testis	primary	nonseminoma	sensitive/unselected	panel	FFPE	MSK
P-0007524-T01	P-0007524	extragonadal	primary	seminoma	unknown	panel	FFPE	MSK
P-0007742-T01	P-0007742	testis	primary	nonseminoma	unknown	panel	FFPE	MSK
P-0007778-T01	P-0007778	testis	metastasis	nonseminoma	unknown	panel	FFPE	MSK
P-0007884-T01	P-0007884	testis	primary	nonseminoma	unknown	panel	FFPE	MSK
P-0007920-T01	P-0007920	testis	primary	nonseminoma	unknown	panel	FFPE	MSK
P-0007992-T01	P-0007992	testis	metastasis	nonseminoma	unknown	panel	FFPE	MSK
P-0008001-T01	P-0008001	testis	primary	seminoma	unknown	panel	FFPE	MSK
P-0008017-T01	P-0008017	extragonadal	primary	nonseminoma	unknown	panel	FFPE	MSK
P-0008047-T01	P-0008047	testis	primary	nonseminoma	unknown	panel	FFPE	MSK
P-0008231-T01	P-0008231	extragonadal	primary	nonseminoma	unknown	panel	FFPE	MSK
P-0008309-T01	P-0008309	extragonadal	primary	nonseminoma	unknown	panel	FFPE	MSK
P-0008342-T01	P-0008342	testis	primary	seminoma	unknown	panel	FFPE	MSK
P-0008530-T01	P-0008530	testis	metastasis	nonseminoma	unknown	panel	FFPE	MSK
P-0008544-T02	P-0008544	testis	primary	nonseminoma	unknown	panel	FFPE	MSK
P-0008569-T01	P-0008569	testis	metastasis	nonseminoma	unknown	panel	FFPE	MSK
P-0008569-T02	P-0008569	testis	metastasis	nonseminoma	unknown	panel	FFPE	MSK
P-0008587-T01	P-0008587	testis	primary	nonseminoma	unknown	panel	FFPE	MSK
P-0008670-T04	P-0008670	testis	primary	nonseminoma	unknown	panel	FFPE	MSK
P-0008687-T01	P-0008687	testis	metastasis	nonseminoma	unknown	panel	FFPE	MSK
P-0008710-T01	P-0008710	testis	metastasis	nonseminoma	unknown	panel	FFPE	MSK
P-0008783-T01	P-0008783	testis	primary	nonseminoma	unknown	panel	FFPE	MSK
P-0008811-T01	P-0008811	testis	metastasis	nonseminoma	unknown	panel	FFPE	MSK
P-0008814-T01	P-0008814	testis	metastasis	nonseminoma	unknown	panel	FFPE	MSK
P-0008842-T01	P-0008842	testis	primary	nonseminoma	unknown	panel	FFPE	MSK
P-0008885-T04	P-0008885	extragonadal	primary	nonseminoma	unknown	panel	FFPE	MSK
P-0008885-T03	P-0008885	testis	metastasis	nonseminoma	unknown	panel	FFPE	MSK
P-0008958-T01	P-0008958	extragonadal	metastasis	nonseminoma	unknown	panel	FFPE	MSK
P-0008962-T02	P-0008962	extragonadal	primary	nonseminoma	unknown	panel	FFPE	MSK
P-0008969-T01	P-0008969	extragonadal	metastasis	seminoma	unknown	panel	FFPE	MSK
P-0008995-T02	P-0008995	extragonadal	primary	nonseminoma	unknown	panel	FFPE	MSK
P-0008995-T01	P-0008995	extragonadal	primary	nonseminoma	unknown	panel	FFPE	MSK
P-0009179-T01	P-0009179	testis	primary	nonseminoma	unknown	panel	FFPE	MSK
P-0009427-T01	P-0009427	testis	primary	nonseminoma	unknown	panel	FFPE	MSK
P-0009459-T01	P-0009459	testis	metastasis	nonseminoma	unknown	panel	FFPE	MSK
P-0009541-T01	P-0009541	testis	primary	seminoma	unknown	panel	FFPE	MSK
P-0009544-T01	P-0009544	testis	primary	nonseminoma	unknown	panel	FFPE	MSK
P-0009583-T01	P-0009583	testis	primary	nonseminoma	unknown	panel	FFPE	MSK
P-0009652-T01	P-0009652	testis	primary	nonseminoma	unknown	panel	FFPE	MSK
P-0009734-T01	P-0009734	testis	primary	nonseminoma	unknown	panel	FFPE	MSK
P-0009797-T01	P-0009797	testis	primary	nonseminoma	unknown	panel	FFPE	MSK
P-0010026-T01	P-0010026	testis	primary	seminoma	unknown	panel	FFPE	MSK
P-0010455-T01	P-0010455	testis	metastasis	nonseminoma	unknown	panel	FFPE	MSK
P-0010493-T01	P-0010493	testis	primary	seminoma	unknown	panel	FFPE	MSK
P-0010500-T01	P-0010500	extragonadal	primary	nonseminoma	unknown	panel	FFPE	MSK
P-0010567-T01	P-0010567	testis	primary	seminoma	unknown	panel	FFPE	MSK
P-0010630-T01	P-0010630	testis	primary	nonseminoma	unknown	panel	FFPE	MSK
P-0010646-T01	P-0010646	testis	primary	nonseminoma	unknown	panel	FFPE	MSK
P-0010846-T01	P-0010846	extragonadal	primary	nonseminoma	unknown	panel	FFPE	MSK
P-0010893-T01	P-0010893	testis	primary	nonseminoma	unknown	panel	FFPE	MSK
P-0010955-T01	P-0010955	testis	metastasis	nonseminoma	unknown	panel	FFPE	MSK
P-0010972-T01	P-0010972	testis	primary	nonseminoma	unknown	panel	FFPE	MSK
P-0010998-T01	P-0010998	testis	primary	nonseminoma	unknown	panel	FFPE	MSK
P-0011137-T01	P-0011137	extragonadal	primary	nonseminoma	unknown	panel	FFPE	MSK
P-0011200-T01	P-0011200	testis	metastasis	nonseminoma	unknown	panel	FFPE	MSK
P-0011356-T01	P-0011356	testis	metastasis	nonseminoma	unknown	panel	FFPE	MSK
P-0011375-T01	P-0011375	testis	primary	nonseminoma	unknown	panel	FFPE	MSK
P-0011419-T01	P-0011419	testis	metastasis	nonseminoma	unknown	panel	FFPE	MSK
P-0011421-T01	P-0011421	extragonadal	metastasis	nonseminoma	unknown	panel	FFPE	MSK
P-0011430-T01	P-0011430	extragonadal	primary	nonseminoma	unknown	panel	FFPE	MSK
P-0011518-T01	P-0011518	extragonadal	primary	seminoma	unknown	panel	FFPE	MSK
P-0012050-T01	P-0012050	testis	primary	nonseminoma	unknown	panel	FFPE	MSK
P-0012094-T01	P-0012094	testis	primary	seminoma	unknown	panel	FFPE	MSK
nonseminoma01	nonseminoma01	testis	metastasis	nonseminoma	resistant	panel	FFPE	FDM
nonseminoma02	nonseminoma02	testis	metastasis	nonseminoma	resistant	panel	FFPE	FDM
nonseminoma03	nonseminoma03	testis	metastasis	nonseminoma	resistant	panel	FFPE	FDM
nonseminoma04	nonseminoma04	testis	primary	nonseminoma	resistant	panel	FFPE	FDM
nonseminoma05	nonseminoma05	testis	metastasis	nonseminoma	resistant	panel	FFPE	FDM
nonseminoma06	nonseminoma06	testis	metastasis	nonseminoma	resistant	panel	FFPE	FDM
nonseminoma07	nonseminoma07	testis	metastasis	nonseminoma	resistant	panel	FFPE	FDM
nonseminoma08	nonseminoma08	testis	metastasis	nonseminoma	resistant	panel	FFPE	FDM
nonseminoma09	nonseminoma09	testis	primary	nonseminoma	resistant	panel	FFPE	FDM
nonseminoma10	nonseminoma10	testis	metastasis	nonseminoma	resistant	panel	FFPE	FDM
nonseminoma11	nonseminoma11	testis	primary	nonseminoma	resistant	panel	FFPE	FDM
nonseminoma12	nonseminoma12	testis	metastasis	nonseminoma	resistant	panel	FFPE	FDM
nonseminoma13	nonseminoma13	testis	metastasis	nonseminoma	resistant	panel	FFPE	FDM
nonseminoma14	nonseminoma14	testis	primary	nonseminoma	resistant	panel	FFPE	FDM
nonseminoma15	nonseminoma15	testis	primary	nonseminoma	resistant	panel	FFPE	FDM
nonseminoma16	nonseminoma16	testis	metastasis	nonseminoma	resistant	panel	FFPE	FDM
nonseminoma17	nonseminoma17	testis	metastasis	nonseminoma	resistant	panel	FFPE	FDM
nonseminoma18	nonseminoma18	testis	metastasis	nonseminoma	resistant	panel	FFPE	FDM
nonseminoma19	nonseminoma19	testis	metastasis	nonseminoma	resistant	panel	FFPE	FDM
nonseminoma20	nonseminoma20	testis	primary	nonseminoma	resistant	panel	FFPE	FDM
nonseminoma21	nonseminoma21	testis	metastasis	nonseminoma	resistant	panel	FFPE	FDM
nonseminoma22	nonseminoma22	testis	metastasis	nonseminoma	resistant	panel	FFPE	FDM
nonseminoma23	nonseminoma23	testis	metastasis	nonseminoma	resistant	panel	FFPE	FDM
nonseminoma24	nonseminoma24	testis	metastasis	nonseminoma	resistant	panel	FFPE	FDM
nonseminoma25	nonseminoma25	testis	metastasis	nonseminoma	resistant	panel	FFPE	FDM
nonseminoma26	nonseminoma26	testis	primary	nonseminoma	resistant	panel	FFPE	FDM
nonseminoma27	nonseminoma27	testis	metastasis	nonseminoma	resistant	panel	FFPE	FDM
nonseminoma28	nonseminoma28	testis	metastasis	nonseminoma	resistant	panel	FFPE	FDM
nonseminoma29	nonseminoma29	testis	primary	nonseminoma	resistant	panel	FFPE	FDM
nonseminoma30	nonseminoma30	testis	metastasis	nonseminoma	resistant	panel	FFPE	FDM
nonseminoma31	nonseminoma31	testis	metastasis	nonseminoma	resistant	panel	FFPE	FDM
nonseminoma32	nonseminoma32	testis	metastasis	nonseminoma	resistant	panel	FFPE	FDM
nonseminoma33	nonseminoma33	testis	metastasis	nonseminoma	resistant	panel	FFPE	FDM
nonseminoma34	nonseminoma34	testis	metastasis	nonseminoma	resistant	panel	FFPE	FDM
nonseminoma35	nonseminoma35	testis	metastasis	nonseminoma	resistant	panel	FFPE	FDM
nonseminoma36	nonseminoma36	testis	metastasis	nonseminoma	resistant	panel	FFPE	FDM
nonseminoma37	nonseminoma37	testis	metastasis	nonseminoma	resistant	panel	FFPE	FDM
nonseminoma38	nonseminoma38	testis	primary	nonseminoma	resistant	panel	FFPE	FDM
nonseminoma39	nonseminoma39	testis	metastasis	nonseminoma	resistant	panel	FFPE	FDM
nonseminoma40	nonseminoma40	testis	metastasis	nonseminoma	resistant	panel	FFPE	FDM
nonseminoma41	nonseminoma41	testis	metastasis	nonseminoma	resistant	panel	FFPE	FDM
nonseminoma42	nonseminoma42	testis	primary	nonseminoma	resistant	panel	FFPE	FDM
nonseminoma43	nonseminoma43	testis	metastasis	nonseminoma	resistant	panel	FFPE	FDM
nonseminoma44	nonseminoma44	testis	metastasis	nonseminoma	resistant	panel	FFPE	FDM
nonseminoma45	nonseminoma45	testis	metastasis	nonseminoma	resistant	panel	FFPE	FDM
nonseminoma46	nonseminoma46	testis	primary	nonseminoma	resistant	panel	FFPE	FDM
nonseminoma47	nonseminoma47	testis	metastasis	nonseminoma	resistant	panel	FFPE	FDM
nonseminoma48	nonseminoma48	testis	metastasis	nonseminoma	resistant	panel	FFPE	FDM
nonseminoma49	nonseminoma49	testis	metastasis	nonseminoma	resistant	panel	FFPE	FDM
nonseminoma50	nonseminoma50	testis	metastasis	nonseminoma	resistant	panel	FFPE	FDM
nonseminoma51	nonseminoma51	testis	metastasis	nonseminoma	resistant	panel	FFPE	FDM
nonseminoma52	nonseminoma52	testis	primary	nonseminoma	resistant	panel	FFPE	FDM
nonseminoma53	nonseminoma53	testis	metastasis	nonseminoma	resistant	panel	FFPE	FDM
nonseminoma54	nonseminoma54	testis	metastasis	nonseminoma	resistant	panel	FFPE	FDM
nonseminoma55	nonseminoma55	testis	metastasis	nonseminoma	resistant	panel	FFPE	FDM
nonseminoma56	nonseminoma56	testis	metastasis	nonseminoma	resistant	panel	FFPE	FDM
nonseminoma57	nonseminoma57	testis	primary	nonseminoma	resistant	panel	FFPE	FDM
nonseminoma58	nonseminoma58	testis	metastasis	nonseminoma	resistant	panel	FFPE	FDM
nonseminoma59	nonseminoma59	testis	metastasis	nonseminoma	resistant	panel	FFPE	FDM
nonseminoma60	nonseminoma60	testis	metastasis	nonseminoma	resistant	panel	FFPE	FDM
nonseminoma61	nonseminoma61	testis	metastasis	nonseminoma	resistant	panel	FFPE	FDM
nonseminoma62	nonseminoma62	testis	metastasis	nonseminoma	resistant	panel	FFPE	FDM
nonseminoma63	nonseminoma63	testis	metastasis	nonseminoma	resistant	panel	FFPE	FDM
nonseminoma64	nonseminoma64	testis	metastasis	nonseminoma	resistant	panel	FFPE	FDM
nonseminoma65	nonseminoma65	testis	metastasis	nonseminoma	resistant	panel	FFPE	FDM
nonseminoma66	nonseminoma66	testis	metastasis	nonseminoma	resistant	panel	FFPE	FDM
nonseminoma67	nonseminoma67	testis	metastasis	nonseminoma	resistant	panel	FFPE	FDM
nonseminoma68	nonseminoma68	testis	primary	nonseminoma	resistant	panel	FFPE	FDM
nonseminoma69	nonseminoma69	testis	metastasis	nonseminoma	resistant	panel	FFPE	FDM
nonseminoma70	nonseminoma70	testis	metastasis	nonseminoma	resistant	panel	FFPE	FDM
nonseminoma71	nonseminoma71	testis	metastasis	nonseminoma	resistant	panel	FFPE	FDM
nonseminoma72	nonseminoma72	testis	metastasis	nonseminoma	resistant	panel	FFPE	FDM
nonseminoma73	nonseminoma73	testis	metastasis	nonseminoma	resistant	panel	FFPE	FDM
nonseminoma74	nonseminoma74	testis	metastasis	nonseminoma	resistant	panel	FFPE	FDM
nonseminoma75	nonseminoma75	testis	metastasis	nonseminoma	resistant	panel	FFPE	FDM
nonseminoma76	nonseminoma76	testis	metastasis	nonseminoma	resistant	panel	FFPE	FDM
nonseminoma77	nonseminoma77	testis	metastasis	nonseminoma	resistant	panel	FFPE	FDM
nonseminoma78	nonseminoma78	testis	metastasis	nonseminoma	resistant	panel	FFPE	FDM
nonseminoma79	nonseminoma79	testis	metastasis	nonseminoma	resistant	panel	FFPE	FDM
nonseminoma80	nonseminoma80	testis	metastasis	nonseminoma	resistant	panel	FFPE	FDM
nonseminoma81	nonseminoma81	testis	metastasis	nonseminoma	resistant	panel	FFPE	FDM
nonseminoma82	nonseminoma82	testis	metastasis	nonseminoma	resistant	panel	FFPE	FDM
nonseminoma83	nonseminoma83	testis	metastasis	nonseminoma	resistant	panel	FFPE	FDM
nonseminoma84	nonseminoma84	testis	metastasis	nonseminoma	resistant	panel	FFPE	FDM
seminoma01	seminoma01	testis	primary	seminoma	resistant	panel	FFPE	FDM
seminoma02	seminoma02	testis	primary	seminoma	resistant	panel	FFPE	FDM
seminoma03	seminoma03	testis	metastasis	seminoma	resistant	panel	FFPE	FDM
seminoma04	seminoma04	testis	primary	seminoma	resistant	panel	FFPE	FDM
seminoma05	seminoma05	testis	metastasis	seminoma	resistant	panel	FFPE	FDM
seminoma06	seminoma06	testis	metastasis	seminoma	resistant	panel	FFPE	FDM
seminoma07	seminoma07	testis	metastasis	seminoma	resistant	panel	FFPE	FDM
seminoma08	seminoma08	testis	primary	seminoma	resistant	panel	FFPE	FDM
seminoma09	seminoma09	testis	primary	seminoma	resistant	panel	FFPE	FDM
seminoma10	seminoma10	testis	primary	seminoma	resistant	panel	FFPE	FDM
seminoma11	seminoma11	testis	metastasis	seminoma	resistant	panel	FFPE	FDM
seminoma12	seminoma12	testis	metastasis	seminoma	resistant	panel	FFPE	FDM
seminoma13	seminoma13	testis	metastasis	seminoma	resistant	panel	FFPE	FDM
seminoma14	seminoma14	testis	primary	seminoma	resistant	panel	FFPE	FDM
seminoma15	seminoma15	testis	metastasis	seminoma	resistant	panel	FFPE	FDM
seminoma16	seminoma16	testis	metastasis	seminoma	resistant	panel	FFPE	FDM
seminoma17	seminoma17	testis	primary	seminoma	resistant	panel	FFPE	FDM
seminoma18	seminoma18	testis	metastasis	seminoma	resistant	panel	FFPE	FDM
seminoma19	seminoma19	testis	primary	seminoma	resistant	panel	FFPE	FDM
seminoma20	seminoma20	testis	metastasis	seminoma	resistant	panel	FFPE	FDM
seminoma21	seminoma21	testis	metastasis	seminoma	resistant	panel	FFPE	FDM
seminoma22	seminoma22	testis	metastasis	seminoma	resistant	panel	FFPE	FDM
seminoma23	seminoma23	testis	metastasis	seminoma	resistant	panel	FFPE	FDM

## Sheet: Supplementary Data 5
Supplementary Data 5 - Summary of mutations in cancer driver genes in the full sample series
GENE LEVEL INFORMATION			SOMATIC MUTATION COUNTS									GENE LEVEL SIGNIFICANCE (EXOMES ONLY)				KNOWN ONCOGENIC MUTATION COUNTS
			Exome (n=267)			Panel (n=364)			Combined (n=631)			MutSigCV		OncodriveFML		Exome (n=267)	Panel (n=364)	Combined (n=631)
Hugo symbol	TGCT driver category	Cancer gene category*	NSY	PTV	NSY+PTV	NSY	PTV	NSY+PTV	NSY	PTV	NSY+PTV	p value	q value	p value	q value	NSY+PTV	NSY+PTV	NSY+PTV
KRAS	Definitive	Oncogene	26	0	26	39	0	39	65	0	65	0	0	9e-07	0.0003771	26	39	65
KIT	Definitive	Oncogene	32	0	32	32	0	32	64	0	64	0	0	1e-07	8.38e-05	31	31	62
TP53		TSG	2	0	2	31	7	38	33	7	40	0.211294	1	0.1828	0.885501	2	37	39
NRAS	Likely	Oncogene	6	0	6	12	0	12	18	0	18	2.08727e-05	0.131234	0.12893	0.885501	6	12	18
CBL	Putative	TSG	2	2	4	6	4	10	8	6	14	0.00193998	1	0.0608	0.834005	2	7	9
RAC1	Putative	Oncogene	3	0	3	10	0	10	13	0	13	0.000936839	1	0.21404	0.913037	3	10	13
PTEN		TSG	0	0	0	7	6	13	7	6	13	1	1	1	1	0	11	11
PIK3CA	Putative	Oncogene	5	0	5	8	0	8	13	0	13	0.00728028	1	0.00994	0.583807	4	6	10
KMT2C	Putative	TSG	1	5	6	5	2	7	6	7	13	0.979071	1	0.00041	0.085895	5	2	7
CREBBP	Putative	TSG	1	2	3	4	3	7	5	5	10	0.53344	1	0.02869	0.707091	2	3	5
BCOR	Putative	TSG	1	3	4	3	2	5	4	5	9	0.0288989	1	0.00084	0.140784	3	2	5
CTNNB1	Putative	Oncogene	2	1	3	5	0	5	7	1	8	0.0113421	1	0.05729	0.834005	1	5	6
MTOR		Oncogene	1	0	1	6	0	6	7	0	7	0.922008	1	0.16806	1	0	4	4
MUTYH		TSG	1	1	2	5	0	5	6	1	7	0.0502105	1	0.30598	1	1	0	1
KMT2D		TSG	2	0	2	5	0	5	7	0	7	0.998606	1	0.9666	1	0	0	0
CDK12		TSG	0	1	1	1	4	5	1	5	6	0.3849	1	0.0594	1	1	4	5
CHEK2		TSG	1	0	1	3	2	5	4	2	6	0.296955	1	0.29572	1	0	3	3
EP300		TSG	1	1	2	2	2	4	3	3	6	0.998892	1	0.09577	0.87234	1	2	3
EPHA3		nc	3	0	3	2	1	3	5	1	6	0.0879537	1	0.26066	0.915298	0	0	0
NOTCH3		nc	1	0	1	4	1	5	5	1	6	0.9375	1	0.57052	0.968982	0	0	0
APC		TSG	1	0	1	1	3	4	2	3	5	0.997492	1	0.6079	1	0	4	4
FAT1		TSG	1	0	1	1	3	4	2	3	5	0.999631	1	0.54192	0.95499	0	3	3
STAG2		TSG	1	1	2	2	1	3	3	2	5	0.159212	1	0.03934	0.76258	1	2	3
BRD4		Oncogene	0	0	0	3	2	5	3	2	5	1	1	1	1	0	0	0
BRCA2		TSG	1	2	3	0	1	1	1	3	4	0.295008	1	0.02998	0.707091	2	1	3
KDM6A		TSG	1	2	3	0	1	1	1	3	4	0.0653959	1	0.78069	1	2	1	3
NF1		TSG	1	1	2	0	2	2	1	3	4	0.503848	1	0.60766	0.988761	1	2	3
PBRM1		TSG	1	1	2	1	1	2	2	2	4	0.102749	1	0.01504	0.663343	1	1	2
PIK3R2		nc	0	0	0	4	0	4	4	0	4	1	1	1	1	0	2	2
SMARCA4		TSG	0	1	1	3	0	3	3	1	4	0.753029	1	0.04704	1	1	1	2
ARID1B		TSG	1	0	1	2	1	3	3	1	4	0.893806	1	0.68045	1	0	1	1
KMT2A		TSG	1	1	2	2	0	2	3	1	4	0.966063	1	0.37548	1	1	0	1
CSF1R		nc	1	0	1	2	1	3	3	1	4	0.479227	1	0.09892	1	0	0	0
DDR2		Oncogene	1	0	1	2	1	3	3	1	4	0.410538	1	0.52854	1	0	0	0
JAK1		nc	0	1	1	3	0	3	3	1	4	0.402603	1	1	1	0	0	0
KDM5A		nc	2	0	2	0	2	2	2	2	4	0.630552	1	0.22885	0.915298	0	0	0
ROS1		Oncogene	0	0	0	4	0	4	4	0	4	1	1	1	1	0	0	0
XPO1		nc	2	0	2	0	2	2	2	2	4	0.530128	1	0.58541	0.975295	0	0	0
ARID1A		TSG	0	1	1	0	2	2	0	3	3	0.96891	1	0.07038	1	1	2	3
BRAF		Oncogene	0	0	0	3	0	3	3	0	3	1	1	1	1	0	3	3
ATM		TSG	0	0	0	1	2	3	1	2	3	1	1	1	1	0	2	2
DAXX		TSG	0	0	0	1	2	3	1	2	3	1	1	1	1	0	2	2
NOTCH2		Oncogene; TSG	0	0	0	1	2	3	1	2	3	1	1	0.95785	1	0	2	2
PTPN11		Oncogene	0	0	0	3	0	3	3	0	3	1	1	1	1	0	2	2
ERBB2		Oncogene	1	0	1	2	0	2	3	0	3	0.647653	1	0.84756	1	0	1	1
GATA3		Oncogene; TSG	1	0	1	1	1	2	2	1	3	0.346439	1	0.53951	1	0	1	1
NSD1		Oncogene; TSG	0	0	0	2	1	3	2	1	3	1	1	0.8093	1	0	1	1
PARK2		TSG	1	0	1	1	1	2	2	1	3	0.404342	1	0.17536	1	0	1	1
PMS2		TSG	1	1	2	1	0	1	2	1	3	0.0804285	1	0.1845	0.885501	1	0	1
POLE		TSG	0	0	0	2	1	3	2	1	3	1	1	1	1	0	1	1
SPEN		TSG	1	1	2	1	0	1	2	1	3	0.902019	1	0.20082	0.885501	1	0	1
ABL1		Oncogene	0	0	0	2	1	3	2	1	3	1	1	1	1	0	0	0
AR		Oncogene	0	1	1	2	0	2	2	1	3	0.332195	1	1	1	0	0	0
BRIP1		TSG	2	0	2	1	0	1	3	0	3	0.265302	1	0.97274	1	0	0	0
DICER1		TSG	1	0	1	2	0	2	3	0	3	0.840246	1	0.70285	1	0	0	0
EGFR		Oncogene	1	0	1	2	0	2	3	0	3	0.92718	1	0.14366	1	0	0	0
EPHA5		nc	1	0	1	1	1	2	2	1	3	0.718066	1	0.90388	1	0	0	0
FGFR2		Oncogene	1	0	1	2	0	2	3	0	3	0.630244	1	0.18923	1	0	0	0
FGFR4		Oncogene	0	0	0	3	0	3	3	0	3	1	1	1	1	0	0	0
GLI1		Oncogene	1	0	1	2	0	2	3	0	3	0.637507	1	0.88229	1	0	0	0
KDM5C		TSG	0	0	0	3	0	3	3	0	3	1	1	1	1	0	0	0
KDR		Oncogene	0	1	1	1	1	2	1	2	3	0.467282	1	0.17887	1	0	0	0
MED12		Oncogene	1	1	2	1	0	1	2	1	3	0.291804	1	0.15721	0.885501	0	0	0
DNMT3A		TSG	0	0	0	0	2	2	0	2	2	1	1	0.97886	1	0	2	2
AKT1		Oncogene	0	0	0	1	1	2	1	1	2	1	1	1	1	0	1	1
ARID2		TSG	0	0	0	1	1	2	1	1	2	1	1	1	1	0	1	1
AXIN1		TSG	0	0	0	1	1	2	1	1	2	1	1	1	1	0	1	1
CIC		TSG	0	1	1	1	0	1	1	1	2	0.924583	1	0.03582	1	1	0	1
ERRFI1		TSG	0	0	0	1	1	2	1	1	2	1	1	1	1	0	1	1
GNAQ		Oncogene	1	0	1	1	0	1	2	0	2	0.331121	1	0.55226	1	0	1	1
PALB2		TSG	0	0	0	1	1	2	1	1	2	1	1	0.81485	1	0	1	1
PTCH1		TSG	0	1	1	1	0	1	1	1	2	0.376676	1	0.24709	1	1	0	1
SMAD2		TSG	0	0	0	1	1	2	1	1	2	1	1	1	1	0	1	1
SMAD4		TSG	1	0	1	1	0	1	2	0	2	0.365769	1	0.35302	1	0	1	1
TOP1		TSG	1	1	2	0	0	0	1	1	2	0.0312314	1	0.03537	0.741001	1	0	1
ALK		Oncogene	1	0	1	1	0	1	2	0	2	0.67638	1	0.27666	1	0	0	0
ATR		TSG	1	0	1	1	0	1	2	0	2	0.719315	1	0.69201	1	0	0	0
BLM		TSG	0	0	0	2	0	2	2	0	2	1	1	1	1	0	0	0
CARD11		Oncogene	0	0	0	2	0	2	2	0	2	1	1	0.90854	1	0	0	0
CDK8		Oncogene	1	0	1	0	1	1	1	1	2	0.307453	1	0.14983	1	0	0	0
ERG		Oncogene	1	0	1	1	0	1	2	0	2	0.294822	1	0.72429	1	0	0	0
FANCA		TSG	0	0	0	2	0	2	2	0	2	1	1	1	1	0	0	0
GSK3B		nc	0	0	0	1	1	2	1	1	2	1	1	1	1	0	0	0
IGF1R		Oncogene	1	0	1	0	1	1	1	1	2	0.770736	1	0.4268	1	0	0	0
IKBKE		nc	0	0	0	2	0	2	2	0	2	1	1	1	1	0	0	0
IRS2		Oncogene	1	1	2	0	0	0	1	1	2	0.174551	1	0.07894	0.834005	0	0	0
MAP3K1		TSG	2	0	2	0	0	0	2	0	2	0.361965	1	0.08045	0.834005	0	0	0
MET		Oncogene	0	0	0	1	1	2	1	1	2	1	1	1	1	0	0	0
MSH6		TSG	1	0	1	1	0	1	2	0	2	0.661759	1	0.28622	1	0	0	0
NOTCH1		Oncogene; TSG	2	0	2	0	0	0	2	0	2	0.999999	1	0.35272	0.926972	0	0	0
NTRK2		Oncogene	0	0	0	1	1	2	1	1	2	1	1	1	1	0	0	0
PDGFRB		Oncogene	0	1	1	0	1	1	0	2	2	0.344813	1	0.04921	1	0	0	0
PREX2		nc	2	0	2	0	0	0	2	0	2	0.98909	1	0.55308	0.959044	0	0	0
PRKAR1A		nc	0	0	0	1	1	2	1	1	2	1	1	1	1	0	0	0
SMAD3		TSG	0	0	0	2	0	2	2	0	2	1	1	1	1	0	0	0
SOCS1		nc	1	0	1	0	1	1	1	1	2	0.260539	1	0.30433	1	0	0	0
TET2		TSG	1	0	1	1	0	1	2	0	2	0.772143	1	0.35085	1	0	0	0
TNFAIP3		nc	0	0	0	2	0	2	2	0	2	1	1	1	1	0	0	0
TNFRSF14		nc	0	0	0	2	0	2	2	0	2	1	1	1	1	0	0	0
TSC2		TSG	0	0	0	2	0	2	2	0	2	1	1	1	1	0	0	0
ASXL1		TSG	0	1	1	0	0	0	0	1	1	0.456373	1	0.09802	0.883234	1	0	1
BAP1		TSG	0	1	1	0	0	0	0	1	1	0.217821	1	0.15495	1	1	0	1
BARD1		TSG	0	0	0	0	1	1	0	1	1	1	1	1	1	0	1	1
CEBPA		TSG	0	0	0	0	1	1	0	1	1	1	1	0.54019	1	0	1	1
FBXW7		TSG	0	0	0	1	0	1	1	0	1	1	1	1	1	0	1	1
FGFR3		Oncogene	0	0	0	1	0	1	1	0	1	1	1	1	1	0	1	1
FLCN		TSG	0	0	0	0	1	1	0	1	1	1	1	1	1	0	1	1
PIK3CB		Oncogene	1	0	1	0	0	0	1	0	1	0.542004	1	0.35657	1	1	0	1
PIK3R1		TSG	0	0	0	0	1	1	0	1	1	1	1	1	1	0	1	1
PLCG2		nc	1	0	1	0	0	0	1	0	1	0.655463	1	0.28091	1	1	0	1
PPP2R1A		nc	0	0	0	1	0	1	1	0	1	1	1	1	1	0	1	1
RB1		TSG	0	0	0	0	1	1	0	1	1	1	1	1	1	0	1	1
RUNX1		TSG	0	0	0	0	1	1	0	1	1	1	1	1	1	0	1	1
SETD2		TSG	0	0	0	0	1	1	0	1	1	1	1	1	1	0	1	1
SMARCB1		TSG	0	0	0	0	1	1	0	1	1	1	1	1	1	0	1	1
ATRX		TSG	1	0	1	0	0	0	1	0	1	0.940023	1	0.8369	1	0	0	0
AURKA		Oncogene	0	0	0	1	0	1	1	0	1	1	1	1	1	0	0	0
BRCA1		TSG	0	0	0	1	0	1	1	0	1	1	1	1	1	0	0	0
CCND2		Oncogene	0	0	0	1	0	1	1	0	1	0.0679073	1	0.93489	1	0	0	0
CCNE1		Oncogene	0	0	0	1	0	1	1	0	1	1	1	1	1	0	0	0
CD79B		nc	0	0	0	1	0	1	1	0	1	1	1	1	1	0	0	0
CDKN1B		TSG	0	0	0	1	0	1	1	0	1	1	1	1	1	0	0	0
CHEK1		nc	1	0	1	0	0	0	1	0	1	0.36406	1	0.22261	1	0	0	0
CRKL		Oncogene	0	0	0	1	0	1	1	0	1	1	1	1	1	0	0	0
CUL3		nc	1	0	1	0	0	0	1	0	1	0.421919	1	0.27377	1	0	0	0
DOT1L		nc	0	1	1	0	0	0	0	1	1	0.46849	1	0.04069	1	0	0	0
EPHB1		nc	0	0	0	1	0	1	1	0	1	1	1	1	1	0	0	0
ETV1		Oncogene	0	0	0	1	0	1	1	0	1	1	1	1	1	0	0	0
FGF19		Oncogene	0	0	0	1	0	1	1	0	1	1	1	1	1	0	0	0
FGFR1		Oncogene	0	0	0	1	0	1	1	0	1	1	1	1	1	0	0	0
FLT1		Oncogene	0	0	0	1	0	1	1	0	1	1	1	1	1	0	0	0
FLT3		Oncogene	0	0	0	1	0	1	1	0	1	1	1	1	1	0	0	0
FLT4		Oncogene	0	0	0	1	0	1	1	0	1	1	1	1	1	0	0	0
FOXP1		Oncogene; TSG	0	0	0	1	0	1	1	0	1	1	1	1	1	0	0	0
FUBP1		TSG	0	0	0	1	0	1	1	0	1	1	1	1	1	0	0	0
GATA1		nc	1	0	1	0	0	0	1	0	1	0.506428	1	0.84031	1	0	0	0
GNAS		Oncogene	1	0	1	0	0	0	1	0	1	0.865389	1	0.05086	1	0	0	0
HGF		Oncogene	0	0	0	1	0	1	1	0	1	1	1	0.91932	1	0	0	0
HNF1A		TSG	0	0	0	1	0	1	1	0	1	1	1	1	1	0	0	0
IDH1		Oncogene	0	0	0	1	0	1	1	0	1	1	1	1	1	0	0	0
IKZF1		nc	0	0	0	1	0	1	1	0	1	1	1	1	1	0	0	0
IL7R		nc	0	0	0	1	0	1	1	0	1	1	1	1	1	0	0	0
INHBA		nc	1	0	1	0	0	0	1	0	1	0.54343	1	0.32376	1	0	0	0
INPP4B		TSG	0	0	0	1	0	1	1	0	1	1	1	1	1	0	0	0
IRF4		nc	1	0	1	0	0	0	1	0	1	0.411057	1	0.24649	1	0	0	0
JAK2		Oncogene	1	0	1	0	0	0	1	0	1	0.655833	1	0.19495	1	0	0	0
MCL1		nc	0	0	0	1	0	1	1	0	1	1	1	1	1	0	0	0
MDM2		Oncogene	0	0	0	1	0	1	1	0	1	1	1	1	1	0	0	0
MDM4		Oncogene	0	0	0	1	0	1	1	0	1	1	1	1	1	0	0	0
MITF		Oncogene; TSG	0	0	0	1	0	1	1	0	1	1	1	1	1	0	0	0
MLH1		TSG	0	0	0	1	0	1	1	0	1	1	1	1	1	0	0	0
MRE11A		nc	0	0	0	1	0	1	1	0	1	1	1	1	1	0	0	0
MYCL		nc	0	0	0	1	0	1	1	0	1	1	1	1	1	0	0	0
MYCN		Oncogene	1	0	1	0	0	0	1	0	1	0.396604	1	0.33098	1	0	0	0
NF2		TSG	0	0	0	1	0	1	1	0	1	1	1	1	1	0	0	0
NFKBIA		TSG	0	0	0	1	0	1	1	0	1	1	1	1	1	0	0	0
NKX2-1		nc	0	0	0	1	0	1	1	0	1	1	1	1	1	0	0	0
NTRK1		Oncogene	1	0	1	0	0	0	1	0	1	0.553822	1	0.84984	1	0	0	0
NUP93		nc	0	0	0	0	1	1	0	1	1	1	1	1	1	0	0	0
PDGFRA		Oncogene	0	0	0	1	0	1	1	0	1	1	1	1	1	0	0	0
RAD50		TSG	0	0	0	1	0	1	1	0	1	1	1	0.65841	1	0	0	0
RARA		nc	0	0	0	1	0	1	1	0	1	1	1	1	1	0	0	0
RBM10		TSG	0	0	0	1	0	1	1	0	1	1	1	1	1	0	0	0
RET		Oncogene	0	0	0	1	0	1	1	0	1	1	1	1	1	0	0	0
RICTOR		Oncogene	0	1	1	0	0	0	0	1	1	0.309638	1	1	1	0	0	0
RNF43		TSG	0	0	0	1	0	1	1	0	1	1	1	1	1	0	0	0
RPTOR		Oncogene	1	0	1	0	0	0	1	0	1	0.602371	1	0.85986	1	0	0	0
SDHB		TSG	0	0	0	1	0	1	1	0	1	1	1	1	1	0	0	0
SDHC		TSG	0	0	0	1	0	1	1	0	1	1	1	1	1	0	0	0
SMO		Oncogene	0	0	0	1	0	1	1	0	1	1	1	0.98085	1	0	0	0
STAT3		Oncogene	1	0	1	0	0	0	1	0	1	0.550528	1	0.42716	1	0	0	0
SYK		nc	0	0	0	1	0	1	1	0	1	1	1	1	1	0	0	0
TBX3		nc	0	0	0	1	0	1	1	0	1	1	1	1	1	0	0	0
TSHR		nc	0	0	0	1	0	1	1	0	1	1	1	1	1	0	0	0
Abbreviations; TSG, tumour suppressor gene; nc, not categorised. * as defined in the OncoKB database. The P values presented are derived from two statistical algorithms: MutsigCV, which looks for genes mutated more significantly than expected by chance whilst adjusting for known covariates of mutation rate; and OncodriveFML, which looks for functional impact bias. Q values represent adjusted P va…
