# Supplementary material for: Genomic landscape of platinum resistant and sensitive testicular cancers
Source: Nat Commun. 2020 May 4;11:2189. doi: 10.1038/s41467-020-15768-x (PMC7198558; doi:10.1038/s41467-020-15768-x)
Supplement: Supplementary file 11 — Supplementary Data 8 [file 41467_2020_15768_MOESM11_ESM.xlsx]

## Sheet: OLD_ST3
#REF!
Sample ID	Individual ID	Primary Sample Site	Satge	Histology	Treatment Response Category	Capture Type	Tumour Material	Sample Series
Testes_DFCI_1-Tumor1	DFCI_1	testis	metastasis	nonseminoma	resistant	exome	FFPE	DFCI
Testes_DFCI_10-Tumor1	DFCI_10	testis	primary	nonseminoma	resistant	exome	FFPE	DFCI
Testes_DFCI_12-Tumor1	DFCI_12	testis	primary	nonseminoma	resistant	exome	FFPE	DFCI
Testes_DFCI_13-Tumor1	DFCI_13	testis	metastasis	unknown	resistant	exome	FFPE	DFCI
Testes_DFCI_15-Tumor1	DFCI_15	testis	metastasis	nonseminoma	resistant	exome	FFPE	DFCI
Testes_DFCI_16-Tumor1	DFCI_16	testis	primary	nonseminoma	resistant	exome	FFPE	DFCI
Testes_DFCI_17-Tumor1	DFCI_17	extragonadal	primary	nonseminoma	resistant	exome	FFPE	DFCI
Testes_DFCI_18-Tumor1	DFCI_18	testis	primary	nonseminoma	resistant	exome	FFPE	DFCI
Testes_DFCI_18-Tumor2	DFCI_18	testis	metastasis	nonseminoma	resistant	exome	FFPE	DFCI
Testes_DFCI_19-Tumor1	DFCI_19	extragonadal	primary	nonseminoma	resistant	exome	FFPE	DFCI
Testes_DFCI_20-Tumor1	DFCI_20	testis	primary	nonseminoma	resistant	exome	FFPE	DFCI
Testes_DFCI_21-Tumor1	DFCI_21	testis	primary	nonseminoma	resistant	exome	FFPE	DFCI
Testes_DFCI_24-Tumor1	DFCI_24	testis	primary	nonseminoma	resistant	exome	FFPE	DFCI
Testes_DFCI_26-Tumor1	DFCI_26	testis	primary	nonseminoma	resistant	exome	FFPE	DFCI
Testes_DFCI_3-Tumor1	DFCI_3	testis	metastasis	nonseminoma	resistant	exome	FFPE	DFCI
Testes_DFCI_3-Tumor2	DFCI_3	testis	metastasis	nonseminoma	resistant	exome	FFPE	DFCI
Testes_DFCI_30-Tumor1	DFCI_30	testis	metastasis	nonseminoma	resistant	exome	FFPE	DFCI
Testes_DFCI_31-Tumor1	DFCI_31	testis	metastasis	nonseminoma	resistant	exome	FFPE	DFCI
Testes_DFCI_31-Tumor4	DFCI_31	testis	metastasis	nonseminoma	resistant	exome	FFPE	DFCI
Testes_DFCI_31-Tumor3	DFCI_31	testis	metastasis	nonseminoma	resistant	exome	FFPE	DFCI
Testes_DFCI_31-Tumor2	DFCI_31	testis	metastasis	nonseminoma	resistant	exome	FFPE	DFCI
Testes_DFCI_4-Tumor1	DFCI_4	testis	primary	seminoma	resistant	exome	FFPE	DFCI
Testes_DFCI_4-Tumor2	DFCI_4	testis	metastasis	seminoma	resistant	exome	FFPE	DFCI
Testes_DFCI_5-Tumor1	DFCI_5	testis	metastasis	nonseminoma	resistant	exome	FFPE	DFCI
Testes_DFCI_59-Tumor	DFCI_59	testis	primary	seminoma	resistant	exome	FFPE	DFCI
Testes_DFCI_34-Tumor	DFCI_34	testis	primary	nonseminoma	sensitive/unselected	exome	FFPE	DFCI
Testes_DFCI_6-Tumor1	DFCI_6	testis	primary	seminoma	resistant	exome	FFPE	DFCI
Testes_DFCI_7-Tumor1	DFCI_7	testis	primary	nonseminoma	resistant	exome	FFPE	DFCI
Testes_DFCI_7-Tumor3	DFCI_7	testis	metastasis	nonseminoma	resistant	exome	FFPE	DFCI
Testes_DFCI_7-Tumor2	DFCI_7	testis	metastasis	nonseminoma	resistant	exome	FFPE	DFCI
Testes_DFCI_78-Tumor	DFCI_78	testis	primary	seminoma	sensitive/unselected	exome	FFPE	DFCI
Testes_DFCI_9-Tumor1	DFCI_9	testis	primary	nonseminoma	resistant	exome	FFPE	DFCI
Testes_DFCI_9-Tumor2	DFCI_9	testis	metastasis	nonseminoma	resistant	exome	FFPE	DFCI
Testes_DFCI_74-Tumor	DFCI_74	testis	primary	nonseminoma	sensitive/unselected	exome	FFPE	DFCI
Testes_DFCI_92-Tumor	DFCI_92	testis	primary	nonseminoma	sensitive/unselected	exome	FFPE	DFCI
Testes_DFCI_63-Tumor	DFCI_63	testis	primary	seminoma	sensitive/unselected	exome	FFPE	DFCI
Testes_DFCI_38-Tumor	DFCI_38	testis	primary	seminoma	sensitive/unselected	exome	FFPE	DFCI
Testes_DFCI_75-Tumor	DFCI_75	testis	primary	seminoma	sensitive/unselected	exome	FFPE	DFCI
Testes_DFCI_88-Tumor	DFCI_88	testis	primary	nonseminoma	sensitive/unselected	exome	FFPE	DFCI
Testes_DFCI_55-Tumor	DFCI_55	testis	primary	seminoma	sensitive/unselected	exome	FFPE	DFCI
Testes_DFCI_85-Tumor	DFCI_85	testis	primary	nonseminoma	sensitive/unselected	exome	FFPE	DFCI
Testes_DFCI_68-Tumor	DFCI_68	testis	primary	seminoma	sensitive/unselected	exome	FFPE	DFCI
Testes_DFCI_72-Tumor	DFCI_72	testis	primary	seminoma	sensitive/unselected	exome	FFPE	DFCI
Testes_DFCI_90-Tumor	DFCI_90	testis	primary	nonseminoma	sensitive/unselected	exome	FFPE	DFCI
Testes_DFCI_73-Tumor	DFCI_73	testis	primary	nonseminoma	sensitive/unselected	exome	FFPE	DFCI
Testes_DFCI_56-Tumor	DFCI_56	testis	primary	seminoma	sensitive/unselected	exome	FFPE	DFCI
Testes_DFCI_70-Tumor	DFCI_70	testis	primary	seminoma	sensitive/unselected	exome	FFPE	DFCI
Testes_DFCI_62-Tumor	DFCI_62	testis	primary	seminoma	sensitive/unselected	exome	FFPE	DFCI
Testes_DFCI_61-Tumor	DFCI_61	testis	primary	seminoma	sensitive/unselected	exome	FFPE	DFCI
Testes_DFCI_67-Tumor	DFCI_67	testis	primary	seminoma	sensitive/unselected	exome	FFPE	DFCI
Testes_DFCI_91-Tumor	DFCI_91	testis	primary	nonseminoma	sensitive/unselected	exome	FFPE	DFCI
Testes_DFCI_79-Tumor	DFCI_79	testis	primary	seminoma	sensitive/unselected	exome	FFPE	DFCI
Testes_DFCI_37-Tumor	DFCI_37	testis	primary	nonseminoma	sensitive/unselected	exome	FFPE	DFCI
Testes_DFCI_82-Tumor	DFCI_82	testis	primary	seminoma	sensitive/unselected	exome	FFPE	DFCI
Testes_DFCI_45-Tumor	DFCI_45	testis	primary	seminoma	sensitive/unselected	exome	FFPE	DFCI
Testes_DFCI_52-Tumor	DFCI_52	testis	primary	nonseminoma	sensitive/unselected	exome	FFPE	DFCI
Testes_DFCI_60-Tumor	DFCI_60	testis	primary	nonseminoma	sensitive/unselected	exome	FFPE	DFCI
Testes_DFCI_48-Tumor	DFCI_48	testis	primary	nonseminoma	sensitive/unselected	exome	FFPE	DFCI
P157649	FH105409-1	testis	metastasis	nonseminoma	resistant	exome	FFPE	ICR2
P158742	FH105409-1	testis	primary	nonseminoma	resistant	exome	FFPE	ICR2
P158751	UK00021-1	testis	primary	nonseminoma	resistant	exome	FFPE	ICR2
P158746	UK00315-1	testis	primary	nonseminoma	resistant	exome	FFPE	ICR2
P158750	UK00315-1	testis	metastasis	nonseminoma	resistant	exome	FFPE	ICR2
P158749	UK00315-1	testis	metastasis	nonseminoma	resistant	exome	FFPE	ICR2
P159287	UK00366-1	testis	primary	nonseminoma	resistant	exome	FFPE	ICR2
P157651	UK00366-1	testis	metastasis	nonseminoma	resistant	exome	FFPE	ICR2
P157020	UK01173-1	testis	primary	seminoma	resistant	exome	FFPE	ICR2
P158732	UK02454-1	testis	primary	nonseminoma	resistant	exome	FFPE	ICR2
P157019	UK02859-1	testis	primary	nonseminoma	resistant	exome	FFPE	ICR2
P158729	UK02859-1	testis	metastasis	nonseminoma	resistant	exome	FFPE	ICR2
P157660	UK05445-1	testis	primary	nonseminoma	resistant	exome	FFPE	ICR2
P158735	UK05618-1	testis	metastasis	nonseminoma	resistant	exome	FFPE	ICR2
P158734	UK05618-1	testis	primary	nonseminoma	resistant	exome	FFPE	ICR2
P158736	UK05618-1	testis	metastasis	nonseminoma	resistant	exome	FFPE	ICR2
P158753	UK05941-1	testis	metastasis	seminoma	resistant	exome	FFPE	ICR2
P154813	UK06560-1	testis	primary	seminoma	resistant	exome	FFPE	ICR2
P157655	UK06560-1	testis	metastasis	seminoma	resistant	exome	FFPE	ICR2
P157013	UK06579-1	testis	primary	seminoma	resistant	exome	FFPE	ICR2
P157014	UK06579-1	testis	metastasis	seminoma	resistant	exome	FFPE	ICR2
P154792	UK06625-1	testis	primary	nonseminoma	resistant	exome	FFPE	ICR2
P157653	UK06625-1	testis	metastasis	nonseminoma	resistant	exome	FFPE	ICR2
P154795	UK06646-1	testis	primary	nonseminoma	resistant	exome	FFPE	ICR2
P160041	UK06647-1	testis	metastasis	nonseminoma	resistant	exome	FFPE	ICR2
P157015	UK06647-1	testis	primary	nonseminoma	resistant	exome	FFPE	ICR2
P157647	UK06648-1	testis	metastasis	nonseminoma	resistant	exome	FFPE	ICR2
P158737	UK06648-1	testis	primary	nonseminoma	resistant	exome	FFPE	ICR2
P157648	UK06649-1	testis	metastasis	nonseminoma	resistant	exome	FFPE	ICR2
P159285	UK06730-1	testis	primary	nonseminoma	resistant	exome	FFPE	ICR2
P158756	UK06730-1	testis	metastasis	nonseminoma	resistant	exome	FFPE	ICR2
P157016	UK06881-1	testis	primary	nonseminoma	resistant	exome	FFPE	ICR2
P158741	UK06890-1	testis	metastasis	nonseminoma	resistant	exome	FFPE	ICR2
P157021	UK06890-1	testis	primary	nonseminoma	resistant	exome	FFPE	ICR2
P157017	UK06915-1	testis	primary	seminoma	resistant	exome	FFPE	ICR2
P157656	UK06916-1	testis	primary	seminoma	resistant	exome	FFPE	ICR2
P157658	UK06922-1	testis	metastasis	seminoma	resistant	exome	FFPE	ICR2
P158758	UK07198-1	testis	primary	nonseminoma	resistant	exome	FFPE	ICR2
P158760	UK07318-1	testis	primary	nonseminoma	resistant	exome	FFPE	ICR2
P158752	UK07337-1	testis	metastasis	nonseminoma	resistant	exome	FFPE	ICR2
P141861	L6629_vs_P141861	testis	primary	nonseminoma	sensitive/unselected	exome	FF	ICR1
P140319	D140320_vs_P140319	testis	primary	seminoma	sensitive/unselected	exome	FF	ICR1
P141869	L139928_vs_P141869	testis	primary	seminoma	sensitive/unselected	exome	FF	ICR1
P140300	D140301_vs_P140300	testis	primary	seminoma	sensitive/unselected	exome	FF	ICR1
P139772	D140302_vs_P139772	testis	primary	seminoma	sensitive/unselected	exome	FF	ICR1
P140326	L44749_vs_P140326	testis	primary	nonseminoma	sensitive/unselected	exome	FF	ICR1
P141864	L6648_vs_P141864	testis	primary	nonseminoma	sensitive/unselected	exome	FF	ICR1
P139774B	D139746B_vs_P139774B	testis	primary	nonseminoma	sensitive/unselected	exome	FF	ICR1
P140322	D140323_vs_P140322	testis	primary	seminoma	sensitive/unselected	exome	FF	ICR1
P139777	D139749_vs_P139777	testis	primary	unknown	sensitive/unselected	exome	FF	ICR1
P141852	D141851_vs_P141852	testis	primary	nonseminoma	sensitive/unselected	exome	FF	ICR1
P140327	L43774_vs_P140327	testis	primary	nonseminoma	sensitive/unselected	exome	FF	ICR1
P139778	D139750_vs_P139778	testis	primary	unknown	sensitive/unselected	exome	FF	ICR1
P141855	L6666_vs_P141855	testis	primary	nonseminoma	sensitive/unselected	exome	FF	ICR1
P140305	D140306_vs_P140305	testis	primary	nonseminoma	sensitive/unselected	exome	FF	ICR1
P139773	D140307_vs_P139773	testis	primary	seminoma	sensitive/unselected	exome	FF	ICR1
P140328	L6752_vs_P140328	testis	primary	seminoma	sensitive/unselected	exome	FF	ICR1
P139791	D139763_vs_P139791	testis	primary	seminoma	sensitive/unselected	exome	FF	ICR1
P140303	D140304_vs_P140303	testis	primary	seminoma	sensitive/unselected	exome	FF	ICR1
P141866	L11807_vs_P141866	testis	primary	nonseminoma	sensitive/unselected	exome	FF	ICR1
P139776	D139748_vs_P139776	testis	primary	unknown	sensitive/unselected	exome	FF	ICR1
P141867	L11777_vs_P141867	testis	primary	seminoma	sensitive/unselected	exome	FF	ICR1
P139782	D139754_vs_P139782	testis	primary	nonseminoma	sensitive/unselected	exome	FF	ICR1
P140317	D139756_vs_P140317	testis	primary	seminoma	sensitive/unselected	exome	FF	ICR1
P141854	D141853_vs_P141854	testis	primary	seminoma	sensitive/unselected	exome	FF	ICR1
P140321	D139760_vs_P140321	testis	primary	unknown	sensitive/unselected	exome	FF	ICR1
P141863	L6955_vs_P141863	testis	primary	nonseminoma	sensitive/unselected	exome	FF	ICR1
P139786	D139758_vs_P139786	testis	primary	unknown	sensitive/unselected	exome	FF	ICR1
P139781	D139753_vs_P139781	testis	primary	seminoma	sensitive/unselected	exome	FF	ICR1
P141870	L140279_vs_P141870	testis	primary	unknown	sensitive/unselected	exome	FF	ICR1
P141860	L6751_vs_P141860	testis	primary	seminoma	sensitive/unselected	exome	FF	ICR1
P140314	D140315_vs_P140314	testis	primary	seminoma	sensitive/unselected	exome	FF	ICR1
P141868	L11963_vs_P141868	testis	primary	nonseminoma	sensitive/unselected	exome	FF	ICR1
P141856	L7594_vs_P141856	testis	primary	nonseminoma	sensitive/unselected	exome	FF	ICR1
P139789	D140325_vs_P139789	testis	primary	unknown	sensitive/unselected	exome	FF	ICR1
P141857	D141858_vs_P141857	testis	primary	unknown	sensitive/unselected	exome	FF	ICR1
P139792	D139764_vs_P139792	testis	primary	unknown	sensitive/unselected	exome	FF	ICR1
P140318	D139757_vs_P140318	testis	primary	nonseminoma	sensitive/unselected	exome	FF	ICR1
P141862	L64524_vs_P141862	testis	primary	nonseminoma	sensitive/unselected	exome	FF	ICR1
P141859	L139913_vs_P141859	testis	primary	nonseminoma	sensitive/unselected	exome	FF	ICR1
P141865	L7160_vs_P141865	testis	primary	seminoma	sensitive/unselected	exome	FF	ICR1
P141267	Lxxx_vs_P141267	testis	primary	seminoma	sensitive/unselected	exome	FF	ICR1
TCGA-XY-A8S3-01	TCGA-XY-A8S3	testis	primary	nonseminoma	sensitive/unselected	exome	FF	TCGA
TCGA-2X-A9D5-01	TCGA-2X-A9D5	testis	primary	seminoma	sensitive/unselected	exome	FF	TCGA
TCGA-2G-AALQ-01	TCGA-2G-AALQ	testis	primary	nonseminoma	sensitive/unselected	exome	FF	TCGA
TCGA-VF-A8A8-01	TCGA-VF-A8A8	testis	primary	nonseminoma	sensitive/unselected	exome	FF	TCGA
TCGA-2G-AALS-01	TCGA-2G-AALS	testis	primary	nonseminoma	sensitive/unselected	exome	FF	TCGA
TCGA-2G-AAFH-01	TCGA-2G-AAFH	testis	primary	seminoma	sensitive/unselected	exome	FF	TCGA
TCGA-2G-AALT-01	TCGA-2G-AALT	testis	primary	nonseminoma	sensitive/unselected	exome	FF	TCGA
TCGA-ZM-AA0F-01	TCGA-ZM-AA0F	testis	primary	seminoma	sensitive/unselected	exome	FF	TCGA
TCGA-YU-AA61-01	TCGA-YU-AA61	testis	primary	nonseminoma	sensitive/unselected	exome	FF	TCGA
TCGA-2G-AAGZ-01	TCGA-2G-AAGZ	testis	primary	nonseminoma	sensitive/unselected	exome	FF	TCGA
TCGA-2G-AAFV-01	TCGA-2G-AAFV	testis	primary	nonseminoma	sensitive/unselected	exome	FF	TCGA
TCGA-YU-A94D-01	TCGA-YU-A94D	testis	primary	nonseminoma	sensitive/unselected	exome	FF	TCGA
TCGA-XE-AANV-01	TCGA-XE-AANV	testis	primary	seminoma	sensitive/unselected	exome	FF	TCGA
TCGA-2G-AAL7-01	TCGA-2G-AAL7	testis	primary	nonseminoma	sensitive/unselected	exome	FF	TCGA
TCGA-2X-A9D6-01	TCGA-2X-A9D6	testis	primary	seminoma	sensitive/unselected	exome	FF	TCGA
TCGA-2G-AAFY-01	TCGA-2G-AAFY	testis	primary	nonseminoma	sensitive/unselected	exome	FF	TCGA
TCGA-2G-AAGC-01	TCGA-2G-AAGC	testis	primary	nonseminoma	sensitive/unselected	exome	FF	TCGA
TCGA-2G-AAF1-01	TCGA-2G-AAF1	testis	primary	seminoma	sensitive/unselected	exome	FF	TCGA
TCGA-2G-AAFE-01	TCGA-2G-AAFE	testis	primary	seminoma	sensitive/unselected	exome	FF	TCGA
TCGA-S6-A8JY-01	TCGA-S6-A8JY	testis	primary	seminoma	sensitive/unselected	exome	FF	TCGA
TCGA-XE-AAOF-01	TCGA-XE-AAOF	testis	primary	seminoma	sensitive/unselected	exome	FF	TCGA
TCGA-W4-A7U2-01	TCGA-W4-A7U2	testis	primary	nonseminoma	sensitive/unselected	exome	FF	TCGA
TCGA-2G-AAKO-01	TCGA-2G-AAKO	testis	primary	nonseminoma	sensitive/unselected	exome	FF	TCGA
TCGA-2G-AAF4-01	TCGA-2G-AAF4	testis	primary	seminoma	sensitive/unselected	exome	FF	TCGA
TCGA-2G-AALY-01	TCGA-2G-AALY	testis	primary	nonseminoma	sensitive/unselected	exome	FF	TCGA
TCGA-2G-AAGY-01	TCGA-2G-AAGY	testis	primary	nonseminoma	sensitive/unselected	exome	FF	TCGA
TCGA-2G-AAG0-01	TCGA-2G-AAG0	testis	primary	nonseminoma	sensitive/unselected	exome	FF	TCGA
TCGA-2G-AAEX-01	TCGA-2G-AAEX	testis	primary	seminoma	sensitive/unselected	exome	FF	TCGA
TCGA-2G-AAH2-01	TCGA-2G-AAH2	testis	primary	nonseminoma	sensitive/unselected	exome	FF	TCGA
TCGA-YU-AA4L-01	TCGA-YU-AA4L	testis	primary	nonseminoma	sensitive/unselected	exome	FF	TCGA
TCGA-4K-AA1H-01	TCGA-4K-AA1H	testis	primary	seminoma	sensitive/unselected	exome	FF	TCGA
TCGA-2G-AAG5-01	TCGA-2G-AAG5	testis	primary	nonseminoma	sensitive/unselected	exome	FF	TCGA
TCGA-2G-AAGT-01	TCGA-2G-AAGT	testis	primary	nonseminoma	sensitive/unselected	exome	FF	TCGA
TCGA-XY-A8S2-01	TCGA-XY-A8S2	testis	primary	nonseminoma	sensitive/unselected	exome	FF	TCGA
TCGA-2G-AALO-01	TCGA-2G-AALO	testis	primary	nonseminoma	sensitive/unselected	exome	FF	TCGA
TCGA-XE-A8H5-01	TCGA-XE-A8H5	testis	primary	seminoma	sensitive/unselected	exome	FF	TCGA
TCGA-YU-A90S-01	TCGA-YU-A90S	testis	primary	seminoma	sensitive/unselected	exome	FF	TCGA
TCGA-2G-AAG9-01	TCGA-2G-AAG9	testis	primary	seminoma	sensitive/unselected	exome	FF	TCGA
TCGA-2G-AAGW-01	TCGA-2G-AAGW	testis	primary	nonseminoma	sensitive/unselected	exome	FF	TCGA
TCGA-2G-AAL5-01	TCGA-2G-AAL5	testis	primary	nonseminoma	sensitive/unselected	exome	FF	TCGA
TCGA-2G-AAKG-01	TCGA-2G-AAKG	testis	primary	nonseminoma	sensitive/unselected	exome	FF	TCGA
TCGA-ZM-AA0D-01	TCGA-ZM-AA0D	testis	primary	seminoma	sensitive/unselected	exome	FF	TCGA
TCGA-2G-AAG6-01	TCGA-2G-AAG6	testis	primary	nonseminoma	sensitive/unselected	exome	FF	TCGA
TCGA-W4-A7U3-01	TCGA-W4-A7U3	testis	primary	nonseminoma	sensitive/unselected	exome	FF	TCGA
TCGA-2G-AAFN-01	TCGA-2G-AAFN	testis	primary	nonseminoma	sensitive/unselected	exome	FF	TCGA
TCGA-XE-AAO4-01	TCGA-XE-AAO4	testis	primary	seminoma	sensitive/unselected	exome	FF	TCGA
TCGA-ZM-AA05-01	TCGA-ZM-AA05	testis	primary	seminoma	sensitive/unselected	exome	FF	TCGA
TCGA-SN-A84W-01	TCGA-SN-A84W	testis	primary	nonseminoma	sensitive/unselected	exome	FF	TCGA
TCGA-XE-A9SE-01	TCGA-XE-A9SE	testis	primary	seminoma	sensitive/unselected	exome	FF	TCGA
TCGA-YU-A90W-01	TCGA-YU-A90W	testis	primary	seminoma	sensitive/unselected	exome	FF	TCGA
TCGA-2G-AAGJ-01	TCGA-2G-AAGJ	testis	primary	nonseminoma	sensitive/unselected	exome	FF	TCGA
TCGA-2G-AAEW-01	TCGA-2G-AAEW	testis	primary	nonseminoma	sensitive/unselected	exome	FF	TCGA
TCGA-VF-A8AC-01	TCGA-VF-A8AC	testis	primary	seminoma	sensitive/unselected	exome	FF	TCGA
TCGA-SN-A84X-01	TCGA-SN-A84X	testis	primary	nonseminoma	sensitive/unselected	exome	FF	TCGA
TCGA-VF-A8A9-01	TCGA-VF-A8A9	testis	primary	seminoma	sensitive/unselected	exome	FF	TCGA
TCGA-4K-AAAL-01	TCGA-4K-AAAL	testis	primary	seminoma	sensitive/unselected	exome	FF	TCGA
TCGA-XE-AAO3-01	TCGA-XE-AAO3	testis	primary	seminoma	sensitive/unselected	exome	FF	TCGA
TCGA-2G-AAM4-01	TCGA-2G-AAM4	testis	primary	nonseminoma	sensitive/unselected	exome	FF	TCGA
TCGA-XE-AAO6-01	TCGA-XE-AAO6	testis	primary	seminoma	sensitive/unselected	exome	FF	TCGA
TCGA-XE-A8H1-01	TCGA-XE-A8H1	testis	primary	nonseminoma	sensitive/unselected	exome	FF	TCGA
TCGA-ZM-AA06-01	TCGA-ZM-AA06	testis	primary	seminoma	sensitive/unselected	exome	FF	TCGA
TCGA-2G-AAGE-01	TCGA-2G-AAGE	testis	primary	nonseminoma	sensitive/unselected	exome	FF	TCGA
TCGA-2G-AAFG-01	TCGA-2G-AAFG	testis	primary	seminoma	sensitive/unselected	exome	FF	TCGA
TCGA-S6-A8JW-01	TCGA-S6-A8JW	testis	primary	seminoma	sensitive/unselected	exome	FF	TCGA
TCGA-2G-AAFJ-01	TCGA-2G-AAFJ	testis	primary	nonseminoma	sensitive/unselected	exome	FF	TCGA
TCGA-2G-AALG-01	TCGA-2G-AALG	testis	primary	nonseminoma	sensitive/unselected	exome	FF	TCGA
TCGA-2G-AAGO-01	TCGA-2G-AAGO	testis	primary	nonseminoma	sensitive/unselected	exome	FF	TCGA
TCGA-2G-AAFO-01	TCGA-2G-AAFO	testis	primary	nonseminoma	sensitive/unselected	exome	FF	TCGA
TCGA-2G-AAGA-01	TCGA-2G-AAGA	testis	primary	nonseminoma	sensitive/unselected	exome	FF	TCGA
TCGA-XE-AAOD-01	TCGA-XE-AAOD	testis	primary	nonseminoma	sensitive/unselected	exome	FF	TCGA
TCGA-2G-AAGV-01	TCGA-2G-AAGV	testis	primary	nonseminoma	sensitive/unselected	exome	FF	TCGA
TCGA-2G-AAM3-01	TCGA-2G-AAM3	testis	primary	nonseminoma	sensitive/unselected	exome	FF	TCGA
TCGA-2G-AAH8-01	TCGA-2G-AAH8	testis	primary	seminoma	sensitive/unselected	exome	FF	TCGA
TCGA-SB-A76C-01	TCGA-SB-A76C	testis	primary	seminoma	sensitive/unselected	exome	FF	TCGA
TCGA-2G-AAFI-01	TCGA-2G-AAFI	testis	primary	nonseminoma	sensitive/unselected	exome	FF	TCGA
TCGA-XE-AAOC-01	TCGA-XE-AAOC	testis	primary	nonseminoma	sensitive/unselected	exome	FF	TCGA
TCGA-SN-A6IS-01	TCGA-SN-A6IS	testis	primary	nonseminoma	sensitive/unselected	exome	FF	TCGA
TCGA-XE-AAOB-01	TCGA-XE-AAOB	testis	primary	nonseminoma	sensitive/unselected	exome	FF	TCGA
TCGA-2G-AAGI-01	TCGA-2G-AAGI	testis	primary	nonseminoma	sensitive/unselected	exome	FF	TCGA
TCGA-YU-A90Y-01	TCGA-YU-A90Y	testis	primary	nonseminoma	sensitive/unselected	exome	FF	TCGA
TCGA-2G-AAFL-01	TCGA-2G-AAFL	testis	primary	nonseminoma	sensitive/unselected	exome	FF	TCGA
TCGA-ZM-AA0E-01	TCGA-ZM-AA0E	testis	primary	seminoma	sensitive/unselected	exome	FF	TCGA
TCGA-SB-A6J6-01	TCGA-SB-A6J6	testis	primary	seminoma	sensitive/unselected	exome	FF	TCGA
TCGA-WZ-A8D5-01	TCGA-WZ-A8D5	testis	primary	seminoma	sensitive/unselected	exome	FF	TCGA
TCGA-2G-AAGF-01	TCGA-2G-AAGF	testis	primary	nonseminoma	sensitive/unselected	exome	FF	TCGA
TCGA-XE-A8H4-01	TCGA-XE-A8H4	testis	primary	seminoma	sensitive/unselected	exome	FF	TCGA
TCGA-2G-AALX-01	TCGA-2G-AALX	testis	primary	nonseminoma	sensitive/unselected	exome	FF	TCGA
TCGA-2G-AAHT-01	TCGA-2G-AAHT	testis	primary	seminoma	sensitive/unselected	exome	FF	TCGA
TCGA-YU-A90Q-01	TCGA-YU-A90Q	testis	primary	seminoma	sensitive/unselected	exome	FF	TCGA
TCGA-ZM-AA0H-01	TCGA-ZM-AA0H	testis	primary	seminoma	sensitive/unselected	exome	FF	TCGA
TCGA-2G-AAKD-01	TCGA-2G-AAKD	testis	primary	nonseminoma	sensitive/unselected	exome	FF	TCGA
TCGA-YU-A90P-01	TCGA-YU-A90P	testis	primary	nonseminoma	sensitive/unselected	exome	FF	TCGA
TCGA-2G-AAGX-01	TCGA-2G-AAGX	testis	primary	nonseminoma	sensitive/unselected	exome	FF	TCGA
TCGA-XY-A9T9-01	TCGA-XY-A9T9	testis	primary	seminoma	sensitive/unselected	exome	FF	TCGA
TCGA-2G-AAFM-01	TCGA-2G-AAFM	testis	primary	nonseminoma	sensitive/unselected	exome	FF	TCGA
TCGA-2G-AAHC-01	TCGA-2G-AAHC	testis	primary	seminoma	sensitive/unselected	exome	FF	TCGA
TCGA-2G-AAGK-01	TCGA-2G-AAGK	testis	primary	nonseminoma	sensitive/unselected	exome	FF	TCGA
TCGA-WZ-A7V4-01	TCGA-WZ-A7V4	testis	primary	seminoma	sensitive/unselected	exome	FF	TCGA
TCGA-2G-AAGS-01	TCGA-2G-AAGS	testis	primary	nonseminoma	sensitive/unselected	exome	FF	TCGA
TCGA-2G-AAKM-01	TCGA-2G-AAKM	testis	primary	nonseminoma	sensitive/unselected	exome	FF	TCGA
TCGA-XE-AAOL-01	TCGA-XE-AAOL	testis	primary	seminoma	sensitive/unselected	exome	FF	TCGA
TCGA-2G-AAM2-01	TCGA-2G-AAM2	testis	primary	nonseminoma	sensitive/unselected	exome	FF	TCGA
TCGA-YU-A912-01	TCGA-YU-A912	testis	primary	seminoma	sensitive/unselected	exome	FF	TCGA
TCGA-2G-AAGN-01	TCGA-2G-AAGN	testis	primary	nonseminoma	sensitive/unselected	exome	FF	TCGA
TCGA-2G-AAG3-01	TCGA-2G-AAG3	testis	primary	nonseminoma	sensitive/unselected	exome	FF	TCGA
TCGA-2G-AAF8-01	TCGA-2G-AAF8	testis	primary	seminoma	sensitive/unselected	exome	FF	TCGA
TCGA-XE-AANJ-01	TCGA-XE-AANJ	testis	primary	seminoma	sensitive/unselected	exome	FF	TCGA
TCGA-2G-AAG7-01	TCGA-2G-AAG7	testis	primary	nonseminoma	sensitive/unselected	exome	FF	TCGA
TCGA-VF-A8AA-01	TCGA-VF-A8AA	testis	primary	seminoma	sensitive/unselected	exome	FF	TCGA
TCGA-2G-AALZ-01	TCGA-2G-AALZ	testis	primary	nonseminoma	sensitive/unselected	exome	FF	TCGA
TCGA-SN-A84Y-01	TCGA-SN-A84Y	testis	primary	nonseminoma	sensitive/unselected	exome	FF	TCGA
TCGA-2G-AAHL-01	TCGA-2G-AAHL	testis	primary	seminoma	sensitive/unselected	exome	FF	TCGA
TCGA-2G-AAGG-01	TCGA-2G-AAGG	testis	primary	nonseminoma	sensitive/unselected	exome	FF	TCGA
TCGA-2G-AAGM-01	TCGA-2G-AAGM	testis	primary	nonseminoma	sensitive/unselected	exome	FF	TCGA
TCGA-W4-A7U4-01	TCGA-W4-A7U4	testis	primary	nonseminoma	sensitive/unselected	exome	FF	TCGA
TCGA-VF-A8AD-01	TCGA-VF-A8AD	testis	primary	nonseminoma	sensitive/unselected	exome	FF	TCGA
TCGA-2G-AALF-01	TCGA-2G-AALF	testis	primary	nonseminoma	sensitive/unselected	exome	FF	TCGA
TCGA-XE-AANI-01	TCGA-XE-AANI	testis	primary	nonseminoma	sensitive/unselected	exome	FF	TCGA
TCGA-2G-AALP-01	TCGA-2G-AALP	testis	primary	nonseminoma	sensitive/unselected	exome	FF	TCGA
TCGA-2G-AAKH-01	TCGA-2G-AAKH	testis	primary	nonseminoma	sensitive/unselected	exome	FF	TCGA
TCGA-WZ-A7V5-01	TCGA-WZ-A7V5	testis	primary	seminoma	sensitive/unselected	exome	FF	TCGA
TCGA-2G-AAHN-01	TCGA-2G-AAHN	testis	primary	seminoma	sensitive/unselected	exome	FF	TCGA
TCGA-2G-AAG8-01	TCGA-2G-AAG8	testis	primary	nonseminoma	sensitive/unselected	exome	FF	TCGA
TCGA-VF-A8AE-01	TCGA-VF-A8AE	testis	primary	seminoma	sensitive/unselected	exome	FF	TCGA
TCGA-2G-AAHA-01	TCGA-2G-AAHA	testis	primary	seminoma	sensitive/unselected	exome	FF	TCGA
TCGA-2G-AAKL-01	TCGA-2G-AAKL	testis	primary	nonseminoma	sensitive/unselected	exome	FF	TCGA
TCGA-2G-AAH0-01	TCGA-2G-AAH0	testis	primary	seminoma	sensitive/unselected	exome	FF	TCGA
TCGA-2G-AAH4-01	TCGA-2G-AAH4	testis	primary	nonseminoma	sensitive/unselected	exome	FF	TCGA
TCGA-4K-AA1G-01	TCGA-4K-AA1G	testis	primary	seminoma	sensitive/unselected	exome	FF	TCGA
TCGA-VF-A8AB-01	TCGA-VF-A8AB	testis	primary	seminoma	sensitive/unselected	exome	FF	TCGA
TCGA-2G-AALN-01	TCGA-2G-AALN	testis	primary	nonseminoma	sensitive/unselected	exome	FF	TCGA
TCGA-YU-A94I-01	TCGA-YU-A94I	testis	primary	nonseminoma	sensitive/unselected	exome	FF	TCGA
TCGA-ZM-AA0N-01	TCGA-ZM-AA0N	testis	primary	seminoma	sensitive/unselected	exome	FF	TCGA
TCGA-2G-AAHP-01	TCGA-2G-AAHP	testis	primary	seminoma	sensitive/unselected	exome	FF	TCGA
TCGA-2G-AALW-01	TCGA-2G-AALW	testis	primary	nonseminoma	sensitive/unselected	exome	FF	TCGA
TCGA-WZ-A7V3-01	TCGA-WZ-A7V3	testis	primary	seminoma	sensitive/unselected	exome	FF	TCGA
TCGA-2G-AAF6-01	TCGA-2G-AAF6	testis	primary	seminoma	sensitive/unselected	exome	FF	TCGA
TCGA-2G-AAH3-01	TCGA-2G-AAH3	testis	primary	seminoma	sensitive/unselected	exome	FF	TCGA
TCGA-4K-AA1I-01	TCGA-4K-AA1I	testis	primary	seminoma	sensitive/unselected	exome	FF	TCGA
TCGA-S6-A8JX-01	TCGA-S6-A8JX	testis	primary	seminoma	sensitive/unselected	exome	FF	TCGA
TCGA-SO-A8JP-01	TCGA-SO-A8JP	testis	primary	seminoma	sensitive/unselected	exome	FF	TCGA
TCGA-2G-AAFZ-01	TCGA-2G-AAFZ	testis	primary	nonseminoma	sensitive/unselected	exome	FF	TCGA
TCGA-XE-AANR-01	TCGA-XE-AANR	testis	primary	seminoma	sensitive/unselected	exome	FF	TCGA
TCGA-ZM-AA0B-01	TCGA-ZM-AA0B	testis	primary	seminoma	sensitive/unselected	exome	FF	TCGA
TCGA-XY-A89B-01	TCGA-XY-A89B	testis	primary	seminoma	sensitive/unselected	exome	FF	TCGA
TCGA-X3-A8G4-01	TCGA-X3-A8G4	testis	primary	nonseminoma	sensitive/unselected	exome	FF	TCGA
TCGA-XE-AAOJ-01	TCGA-XE-AAOJ	testis	primary	nonseminoma	sensitive/unselected	exome	FF	TCGA
TCGA-2G-AAHG-01	TCGA-2G-AAHG	testis	primary	seminoma	sensitive/unselected	exome	FF	TCGA
TCGA-2G-AAGP-01	TCGA-2G-AAGP	testis	primary	nonseminoma	sensitive/unselected	exome	FF	TCGA
TCGA-2G-AALR-01	TCGA-2G-AALR	testis	primary	nonseminoma	sensitive/unselected	exome	FF	TCGA
P-0000095-T01	P-0000095	extragonadal	primary	nonseminoma	resistant	panel	FFPE	MSK
P-0000100-T02	P-0000100	testis	metastasis	nonseminoma	unknown	panel	FFPE	MSK
P-0000108-T01	P-0000108	testis	primary	seminoma	sensitive/unselected	panel	FFPE	MSK
P-0000123-T01	P-0000123	testis	metastasis	nonseminoma	resistant	panel	FFPE	MSK
P-0000151-T01	P-0000151	testis	metastasis	nonseminoma	resistant	panel	FFPE	MSK
P-0000161-T01	P-0000161	testis	metastasis	nonseminoma	resistant	panel	FFPE	MSK
P-0000162-T01	P-0000162	testis	metastasis	seminoma	sensitive/unselected	panel	FFPE	MSK
P-0000170-T01	P-0000170	testis	metastasis	nonseminoma	resistant	panel	FFPE	MSK
P-0000181-T01	P-0000181	testis	metastasis	nonseminoma	sensitive/unselected	panel	FFPE	MSK
P-0000261-T01	P-0000261	testis	metastasis	seminoma	resistant	panel	FFPE	MSK
P-0000287-T01	P-0000287	testis	metastasis	nonseminoma	resistant	panel	FFPE	MSK
P-0000429-T01	P-0000429	testis	primary	seminoma	resistant	panel	FFPE	MSK
P-0000443-T01	P-0000443	testis	metastasis	nonseminoma	resistant	panel	FFPE	MSK
P-0000450-T01	P-0000450	testis	metastasis	nonseminoma	resistant	panel	FFPE	MSK
P-0000456-T01	P-0000456	testis	metastasis	nonseminoma	resistant	panel	FFPE	MSK
P-0000461-T01	P-0000461	extragonadal	primary	nonseminoma	resistant	panel	FFPE	MSK
P-0000475-T01	P-0000475	testis	metastasis	nonseminoma	unknown	panel	FFPE	MSK
P-0000503-T01	P-0000503	testis	metastasis	nonseminoma	resistant	panel	FFPE	MSK
P-0000598-T01	P-0000598	extragonadal	primary	nonseminoma	resistant	panel	FFPE	MSK
P-0000648-T01	P-0000648	extragonadal	primary	nonseminoma	unknown	panel	FFPE	MSK
P-0000650-T01	P-0000650	testis	metastasis	nonseminoma	resistant	panel	FFPE	MSK
P-0000654-T01	P-0000654	testis	primary	seminoma	sensitive/unselected	panel	FFPE	MSK
P-0000663-T01	P-0000663	extragonadal	metastasis	nonseminoma	resistant	panel	FFPE	MSK
P-0000664-T01	P-0000664	testis	metastasis	nonseminoma	sensitive/unselected	panel	FFPE	MSK
P-0000665-T01	P-0000665	testis	metastasis	seminoma	resistant	panel	FFPE	MSK
P-0000685-T01	P-0000685	testis	metastasis	nonseminoma	resistant	panel	FFPE	MSK
P-0000707-T01	P-0000707	testis	metastasis	nonseminoma	resistant	panel	FFPE	MSK
P-0000747-T01	P-0000747	testis	metastasis	nonseminoma	unknown	panel	FFPE	MSK
P-0000771-T01	P-0000771	testis	primary	seminoma	resistant	panel	FFPE	MSK
P-0000782-T01	P-0000782	testis	metastasis	nonseminoma	unknown	panel	FFPE	MSK
P-0000784-T01	P-0000784	extragonadal	primary	nonseminoma	resistant	panel	FFPE	MSK
P-0000791-T01	P-0000791	testis	metastasis	seminoma	resistant	panel	FFPE	MSK
P-0000799-T01	P-0000799	testis	primary	seminoma	resistant	panel	FFPE	MSK
P-0000941-T01	P-0000941	testis	metastasis	nonseminoma	resistant	panel	FFPE	MSK
P-0000961-T01	P-0000961	testis	metastasis	nonseminoma	resistant	panel	FFPE	MSK
P-0000992-T01	P-0000992	testis	primary	nonseminoma	sensitive/unselected	panel	FFPE	MSK
P-0001004-T01	P-0001004	testis	primary	nonseminoma	resistant	panel	FFPE	MSK
P-0001009-T01	P-0001009	testis	metastasis	nonseminoma	unknown	panel	FFPE	MSK
P-0001012-T01	P-0001012	testis	primary	nonseminoma	resistant	panel	FFPE	MSK
P-0001014-T01	P-0001014	testis	metastasis	seminoma	resistant	panel	FFPE	MSK
P-0001048-T01	P-0001048	testis	primary	nonseminoma	resistant	panel	FFPE	MSK
P-0001106-T01	P-0001106	testis	metastasis	nonseminoma	resistant	panel	FFPE	MSK
P-0001181-T01	P-0001181	testis	metastasis	nonseminoma	resistant	panel	FFPE	MSK
P-0001210-T01	P-0001210	testis	metastasis	seminoma	resistant	panel	FFPE	MSK
P-0001299-T01	P-0001299	testis	primary	nonseminoma	resistant	panel	FFPE	MSK
P-0001330-T01	P-0001330	testis	primary	seminoma	unknown	panel	FFPE	MSK
P-0001339-T01	P-0001339	testis	metastasis	nonseminoma	resistant	panel	FFPE	MSK
P-0001430-T01	P-0001430	testis	primary	seminoma	sensitive/unselected	panel	FFPE	MSK
P-0001435-T01	P-0001435	testis	metastasis	nonseminoma	resistant	panel	FFPE	MSK
P-0001542-T01	P-0001542	testis	primary	seminoma	sensitive/unselected	panel	FFPE	MSK
P-0001562-T01	P-0001562	testis	primary	seminoma	unknown	panel	FFPE	MSK
P-0001657-T01	P-0001657	testis	primary	seminoma	resistant	panel	FFPE	MSK
P-0001663-T01	P-0001663	testis	primary	nonseminoma	unknown	panel	FFPE	MSK
P-0001740-T01	P-0001740	testis	primary	nonseminoma	unknown	panel	FFPE	MSK
P-0001749-T01	P-0001749	testis	metastasis	seminoma	resistant	panel	FFPE	MSK
P-0001842-T01	P-0001842	testis	metastasis	nonseminoma	resistant	panel	FFPE	MSK
P-0001844-T01	P-0001844	extragonadal	primary	nonseminoma	resistant	panel	FFPE	MSK
P-0001854-T01	P-0001854	testis	metastasis	seminoma	sensitive/unselected	panel	FFPE	MSK
P-0001856-T01	P-0001856	testis	primary	nonseminoma	sensitive/unselected	panel	FFPE	MSK
P-0001869-T01	P-0001869	testis	metastasis	nonseminoma	sensitive/unselected	panel	FFPE	MSK
P-0001897-T01	P-0001897	testis	primary	nonseminoma	resistant	panel	FFPE	MSK
P-0001918-T01	P-0001918	testis	primary	seminoma	sensitive/unselected	panel	FFPE	MSK
P-0001922-T01	P-0001922	testis	primary	nonseminoma	sensitive/unselected	panel	FFPE	MSK
P-0002086-T01	P-0002086	extragonadal	metastasis	nonseminoma	resistant	panel	FFPE	MSK
P-0002094-T01	P-0002094	extragonadal	primary	seminoma	sensitive/unselected	panel	FFPE	MSK
P-0002099-T02	P-0002099	testis	primary	seminoma	unknown	panel	FFPE	MSK
P-0002120-T01	P-0002120	testis	metastasis	nonseminoma	unknown	panel	FFPE	MSK
P-0002121-T01	P-0002121	testis	primary	nonseminoma	resistant	panel	FFPE	MSK
P-0002169-T01	P-0002169	testis	primary	nonseminoma	sensitive/unselected	panel	FFPE	MSK
P-0002203-T02	P-0002203	testis	metastasis	nonseminoma	resistant	panel	FFPE	MSK
P-0002203-T01	P-0002203	testis	primary	seminoma	resistant	panel	FFPE	MSK
P-0002308-T01	P-0002308	testis	metastasis	nonseminoma	resistant	panel	FFPE	MSK
P-0002308-T02	P-0002308	testis	primary	nonseminoma	resistant	panel	FFPE	MSK
P-0002358-T01	P-0002358	testis	primary	nonseminoma	sensitive/unselected	panel	FFPE	MSK
P-0002401-T01	P-0002401	testis	metastasis	nonseminoma	resistant	panel	FFPE	MSK
P-0002457-T01	P-0002457	extragonadal	primary	nonseminoma	resistant	panel	FFPE	MSK
P-0002480-T01	P-0002480	testis	primary	seminoma	unknown	panel	FFPE	MSK
P-0002533-T01	P-0002533	testis	metastasis	nonseminoma	resistant	panel	FFPE	MSK
P-0002569-T01	P-0002569	testis	primary	nonseminoma	sensitive/unselected	panel	FFPE	MSK
P-0002579-T01	P-0002579	testis	primary	nonseminoma	sensitive/unselected	panel	FFPE	MSK
P-0002596-T01	P-0002596	testis	metastasis	nonseminoma	resistant	panel	FFPE	MSK
P-0002601-T01	P-0002601	testis	metastasis	nonseminoma	resistant	panel	FFPE	MSK
P-0002624-T01	P-0002624	testis	primary	nonseminoma	sensitive/unselected	panel	FFPE	MSK
P-0002634-T01	P-0002634	testis	primary	seminoma	sensitive/unselected	panel	FFPE	MSK
P-0002636-T01	P-0002636	testis	primary	nonseminoma	sensitive/unselected	panel	FFPE	MSK
P-0002688-T02	P-0002688	testis	primary	seminoma	sensitive/unselected	panel	FFPE	MSK
P-0002732-T01	P-0002732	testis	primary	nonseminoma	resistant	panel	FFPE	MSK
P-0002822-T01	P-0002822	testis	primary	seminoma	resistant	panel	FFPE	MSK
P-0002849-T01	P-0002849	testis	primary	nonseminoma	sensitive/unselected	panel	FFPE	MSK
P-0002889-T01	P-0002889	extragonadal	primary	nonseminoma	resistant	panel	FFPE	MSK
P-0002892-T01	P-0002892	testis	primary	nonseminoma	sensitive/unselected	panel	FFPE	MSK
P-0002896-T01	P-0002896	testis	primary	seminoma	sensitive/unselected	panel	FFPE	MSK
P-0002947-T01	P-0002947	testis	primary	nonseminoma	sensitive/unselected	panel	FFPE	MSK
P-0002966-T01	P-0002966	testis	primary	nonseminoma	resistant	panel	FFPE	MSK
P-0002968-T01	P-0002968	testis	metastasis	seminoma	unknown	panel	FFPE	MSK
P-0002973-T01	P-0002973	testis	primary	nonseminoma	sensitive/unselected	panel	FFPE	MSK
P-0003015-T01	P-0003015	testis	primary	nonseminoma	resistant	panel	FFPE	MSK
P-0003019-T01	P-0003019	testis	primary	seminoma	sensitive/unselected	panel	FFPE	MSK
P-0003022-T01	P-0003022	testis	primary	seminoma	sensitive/unselected	panel	FFPE	MSK
P-0003044-T01	P-0003044	testis	primary	nonseminoma	sensitive/unselected	panel	FFPE	MSK
P-0003067-T01	P-0003067	extragonadal	primary	nonseminoma	resistant	panel	FFPE	MSK
P-0003100-T01	P-0003100	testis	metastasis	nonseminoma	unknown	panel	FFPE	MSK
P-0003105-T01	P-0003105	extragonadal	primary	seminoma	sensitive/unselected	panel	FFPE	MSK
P-0003153-T01	P-0003153	testis	metastasis	seminoma	resistant	panel	FFPE	MSK
P-0003227-T01	P-0003227	testis	primary	seminoma	resistant	panel	FFPE	MSK
P-0003230-T01	P-0003230	extragonadal	primary	seminoma	resistant	panel	FFPE	MSK
P-0003245-T01	P-0003245	testis	primary	seminoma	sensitive/unselected	panel	FFPE	MSK
P-0003246-T01	P-0003246	testis	primary	seminoma	resistant	panel	FFPE	MSK
P-0003313-T01	P-0003313	testis	metastasis	nonseminoma	resistant	panel	FFPE	MSK
P-0003315-T01	P-0003315	testis	metastasis	nonseminoma	resistant	panel	FFPE	MSK
P-0003326-T01	P-0003326	testis	primary	nonseminoma	unknown	panel	FFPE	MSK
P-0003349-T01	P-0003349	extragonadal	primary	nonseminoma	sensitive/unselected	panel	FFPE	MSK
P-0003410-T01	P-0003410	testis	primary	nonseminoma	sensitive/unselected	panel	FFPE	MSK
P-0003410-T02	P-0003410	testis	primary	nonseminoma	sensitive/unselected	panel	FFPE	MSK
P-0003445-T01	P-0003445	testis	primary	nonseminoma	sensitive/unselected	panel	FFPE	MSK
P-0003451-T01	P-0003451	testis	primary	seminoma	resistant	panel	FFPE	MSK
P-0003463-T02	P-0003463	testis	primary	seminoma	resistant	panel	FFPE	MSK
P-0003517-T01	P-0003517	testis	metastasis	nonseminoma	sensitive/unselected	panel	FFPE	MSK
P-0003533-T01	P-0003533	extragonadal	primary	nonseminoma	resistant	panel	FFPE	MSK
P-0003533-T03	P-0003533	extragonadal	metastasis	nonseminoma	resistant	panel	FFPE	MSK
P-0003564-T01	P-0003564	extragonadal	primary	nonseminoma	resistant	panel	FFPE	MSK
P-0003576-T01	P-0003576	testis	primary	nonseminoma	sensitive/unselected	panel	FFPE	MSK
P-0003608-T01	P-0003608	testis	primary	nonseminoma	sensitive/unselected	panel	FFPE	MSK
P-0003653-T01	P-0003653	testis	primary	nonseminoma	unknown	panel	FFPE	MSK
P-0003759-T01	P-0003759	testis	metastasis	nonseminoma	unknown	panel	FFPE	MSK
P-0003777-T01	P-0003777	extragonadal	primary	nonseminoma	unknown	panel	FFPE	MSK
P-0003798-T01	P-0003798	testis	primary	nonseminoma	sensitive/unselected	panel	FFPE	MSK
P-0003830-T01	P-0003830	testis	primary	nonseminoma	sensitive/unselected	panel	FFPE	MSK
P-0003834-T01	P-0003834	extragonadal	primary	nonseminoma	resistant	panel	FFPE	MSK
P-0003849-T01	P-0003849	extragonadal	primary	seminoma	unknown	panel	FFPE	MSK
P-0003929-T01	P-0003929	testis	primary	nonseminoma	resistant	panel	FFPE	MSK
P-0003963-T01	P-0003963	testis	metastasis	seminoma	sensitive/unselected	panel	FFPE	MSK
P-0003994-T01	P-0003994	extragonadal	metastasis	nonseminoma	resistant	panel	FFPE	MSK
P-0004002-T01	P-0004002	extragonadal	primary	nonseminoma	resistant	panel	FFPE	MSK
P-0004014-T01	P-0004014	testis	primary	seminoma	sensitive/unselected	panel	FFPE	MSK
P-0004019-T01	P-0004019	testis	metastasis	nonseminoma	resistant	panel	FFPE	MSK
P-0004034-T01	P-0004034	testis	primary	seminoma	sensitive/unselected	panel	FFPE	MSK
P-0004084-T01	P-0004084	testis	metastasis	nonseminoma	resistant	panel	FFPE	MSK
P-0004149-T01	P-0004149	testis	primary	nonseminoma	sensitive/unselected	panel	FFPE	MSK
P-0004184-T01	P-0004184	testis	primary	nonseminoma	sensitive/unselected	panel	FFPE	MSK
P-0004273-T01	P-0004273	testis	primary	seminoma	resistant	panel	FFPE	MSK
P-0004302-T01	P-0004302	testis	primary	seminoma	unknown	panel	FFPE	MSK
P-0004373-T02	P-0004373	testis	metastasis	nonseminoma	unknown	panel	FFPE	MSK
P-0004373-T01	P-0004373	testis	primary	nonseminoma	unknown	panel	FFPE	MSK
P-0004398-T01	P-0004398	testis	primary	nonseminoma	sensitive/unselected	panel	FFPE	MSK
P-0004417-T01	P-0004417	testis	metastasis	nonseminoma	unknown	panel	FFPE	MSK
P-0004429-T01	P-0004429	testis	primary	nonseminoma	unknown	panel	FFPE	MSK
P-0004506-T01	P-0004506	testis	metastasis	nonseminoma	unknown	panel	FF	MSK
P-0004563-T01	P-0004563	testis	metastasis	nonseminoma	sensitive/unselected	panel	FF	MSK
P-0004572-T01	P-0004572	testis	metastasis	nonseminoma	unknown	panel	FF	MSK
P-0004577-T01	P-0004577	testis	primary	seminoma	sensitive/unselected	panel	FF	MSK
P-0004621-T01	P-0004621	testis	metastasis	seminoma	resistant	panel	FF	MSK
P-0004632-T01	P-0004632	testis	primary	nonseminoma	sensitive/unselected	panel	FF	MSK
P-0004726-T02	P-0004726	testis	metastasis	nonseminoma	unknown	panel	FF	MSK
P-0004726-T01	P-0004726	testis	metastasis	nonseminoma	unknown	panel	FF	MSK
P-0004732-T01	P-0004732	testis	metastasis	nonseminoma	resistant	panel	FF	MSK
P-0004763-T01	P-0004763	extragonadal	primary	seminoma	sensitive/unselected	panel	FF	MSK
P-0004785-T01	P-0004785	testis	primary	nonseminoma	sensitive/unselected	panel	FF	MSK
P-0004820-T01	P-0004820	testis	metastasis	seminoma	sensitive/unselected	panel	FF	MSK
P-0004840-T01	P-0004840	testis	metastasis	nonseminoma	sensitive/unselected	panel	FF	MSK
P-0004868-T01	P-0004868	testis	primary	nonseminoma	resistant	panel	FF	MSK
P-0004880-T01	P-0004880	testis	primary	seminoma	resistant	panel	FF	MSK
P-0004880-T02	P-0004880	testis	metastasis	seminoma	resistant	panel	FFPE	MSK
P-0004978-T01	P-0004978	testis	metastasis	seminoma	resistant	panel	FF	MSK
P-0004989-T01	P-0004989	testis	metastasis	seminoma	unknown	panel	FF	MSK
P-0005055-T01	P-0005055	testis	primary	nonseminoma	sensitive/unselected	panel	FF	MSK
P-0005099-T01	P-0005099	testis	primary	nonseminoma	unknown	panel	FF	MSK
P-0005116-T01	P-0005116	testis	primary	seminoma	unknown	panel	FF	MSK
P-0005182-T01	P-0005182	testis	metastasis	seminoma	sensitive/unselected	panel	FFPE	MSK
P-0005276-T01	P-0005276	testis	primary	nonseminoma	sensitive/unselected	panel	FF	MSK
P-0005425-T01	P-0005425	testis	primary	seminoma	resistant	panel	FF	MSK
P-0005438-T01	P-0005438	extragonadal	primary	nonseminoma	unknown	panel	FF	MSK
P-0005441-T01	P-0005441	testis	primary	nonseminoma	unknown	panel	FF	MSK
P-0005444-T01	P-0005444	extragonadal	metastasis	seminoma	sensitive/unselected	panel	FF	MSK
P-0005515-T01	P-0005515	testis	primary	nonseminoma	sensitive/unselected	panel	FF	MSK
P-0005572-T03	P-0005572	extragonadal	primary	nonseminoma	unknown	panel	FF	MSK
P-0005608-T01	P-0005608	testis	metastasis	nonseminoma	unknown	panel	FF	MSK
P-0005684-T01	P-0005684	testis	metastasis	nonseminoma	unknown	panel	FF	MSK
P-0005685-T01	P-0005685	testis	metastasis	nonseminoma	unknown	panel	FF	MSK
P-0005699-T01	P-0005699	testis	metastasis	seminoma	unknown	panel	FF	MSK
P-0005754-T01	P-0005754	testis	metastasis	nonseminoma	unknown	panel	FF	MSK
P-0005777-T02	P-0005777	extragonadal	primary	nonseminoma	unknown	panel	FF	MSK
P-0005889-T01	P-0005889	testis	metastasis	seminoma	resistant	panel	FF	MSK
P-0005964-T01	P-0005964	extragonadal	primary	nonseminoma	unknown	panel	FF	MSK
P-0005973-T01	P-0005973	testis	primary	seminoma	sensitive/unselected	panel	FF	MSK
P-0006017-T01	P-0006017	extragonadal	primary	seminoma	sensitive/unselected	panel	FF	MSK
P-0006101-T01	P-0006101	extragonadal	primary	seminoma	unknown	panel	FF	MSK
P-0006111-T01	P-0006111	testis	primary	seminoma	resistant	panel	FF	MSK
P-0006187-T01	P-0006187	testis	primary	nonseminoma	sensitive/unselected	panel	FF	MSK
P-0006229-T01	P-0006229	extragonadal	primary	nonseminoma	resistant	panel	FF	MSK
P-0006327-T01	P-0006327	testis	metastasis	nonseminoma	unknown	panel	FF	MSK
P-0006338-T01	P-0006338	testis	primary	nonseminoma	sensitive/unselected	panel	FF	MSK
P-0006413-T01	P-0006413	testis	metastasis	nonseminoma	resistant	panel	FF	MSK
P-0006427-T01	P-0006427	testis	primary	nonseminoma	sensitive/unselected	panel	FF	MSK
P-0006552-T01	P-0006552	testis	primary	nonseminoma	resistant	panel	FFPE	MSK
P-0006600-T01	P-0006600	testis	primary	nonseminoma	unknown	panel	FFPE	MSK
P-0006648-T01	P-0006648	testis	primary	nonseminoma	resistant	panel	FFPE	MSK
P-0006858-T01	P-0006858	testis	metastasis	seminoma	resistant	panel	FFPE	MSK
P-0007011-T01	P-0007011	testis	primary	seminoma	sensitive/unselected	panel	FFPE	MSK
P-0007053-T01	P-0007053	testis	primary	seminoma	resistant	panel	FFPE	MSK
P-0007056-T01	P-0007056	testis	primary	seminoma	resistant	panel	FFPE	MSK
P-0007058-T01	P-0007058	testis	primary	nonseminoma	resistant	panel	FFPE	MSK
P-0007110-T01	P-0007110	testis	metastasis	nonseminoma	resistant	panel	FFPE	MSK
P-0007237-T01	P-0007237	testis	metastasis	nonseminoma	unknown	panel	FFPE	MSK
P-0007283-T01	P-0007283	testis	primary	nonseminoma	sensitive/unselected	panel	FFPE	MSK
P-0007524-T01	P-0007524	extragonadal	primary	seminoma	unknown	panel	FFPE	MSK
P-0007742-T01	P-0007742	testis	primary	nonseminoma	unknown	panel	FFPE	MSK
P-0007778-T01	P-0007778	testis	metastasis	nonseminoma	unknown	panel	FFPE	MSK
P-0007884-T01	P-0007884	testis	primary	nonseminoma	unknown	panel	FFPE	MSK
P-0007920-T01	P-0007920	testis	primary	nonseminoma	unknown	panel	FFPE	MSK
P-0007992-T01	P-0007992	testis	metastasis	nonseminoma	unknown	panel	FFPE	MSK
P-0008001-T01	P-0008001	testis	primary	seminoma	unknown	panel	FFPE	MSK
P-0008017-T01	P-0008017	extragonadal	primary	nonseminoma	unknown	panel	FFPE	MSK
P-0008047-T01	P-0008047	testis	primary	nonseminoma	unknown	panel	FFPE	MSK
P-0008231-T01	P-0008231	extragonadal	primary	nonseminoma	unknown	panel	FFPE	MSK
P-0008309-T01	P-0008309	extragonadal	primary	nonseminoma	unknown	panel	FFPE	MSK
P-0008342-T01	P-0008342	testis	primary	seminoma	unknown	panel	FFPE	MSK
P-0008530-T01	P-0008530	testis	metastasis	nonseminoma	unknown	panel	FFPE	MSK
P-0008544-T02	P-0008544	testis	primary	nonseminoma	unknown	panel	FFPE	MSK
P-0008569-T01	P-0008569	testis	metastasis	nonseminoma	unknown	panel	FFPE	MSK
P-0008569-T02	P-0008569	testis	metastasis	nonseminoma	unknown	panel	FFPE	MSK
P-0008587-T01	P-0008587	testis	primary	nonseminoma	unknown	panel	FFPE	MSK
P-0008670-T04	P-0008670	testis	primary	nonseminoma	unknown	panel	FFPE	MSK
P-0008687-T01	P-0008687	testis	metastasis	nonseminoma	unknown	panel	FFPE	MSK
P-0008710-T01	P-0008710	testis	metastasis	nonseminoma	unknown	panel	FFPE	MSK
P-0008783-T01	P-0008783	testis	primary	nonseminoma	unknown	panel	FFPE	MSK
P-0008811-T01	P-0008811	testis	metastasis	nonseminoma	unknown	panel	FFPE	MSK
P-0008814-T01	P-0008814	testis	metastasis	nonseminoma	unknown	panel	FFPE	MSK
P-0008842-T01	P-0008842	testis	primary	nonseminoma	unknown	panel	FFPE	MSK
P-0008885-T04	P-0008885	extragonadal	primary	nonseminoma	unknown	panel	FFPE	MSK
P-0008885-T03	P-0008885	testis	metastasis	nonseminoma	unknown	panel	FFPE	MSK
P-0008958-T01	P-0008958	extragonadal	metastasis	nonseminoma	unknown	panel	FFPE	MSK
P-0008962-T02	P-0008962	extragonadal	primary	nonseminoma	unknown	panel	FFPE	MSK
P-0008969-T01	P-0008969	extragonadal	metastasis	seminoma	unknown	panel	FFPE	MSK
P-0008995-T02	P-0008995	extragonadal	primary	nonseminoma	unknown	panel	FFPE	MSK
P-0008995-T01	P-0008995	extragonadal	primary	nonseminoma	unknown	panel	FFPE	MSK
P-0009179-T01	P-0009179	testis	primary	nonseminoma	unknown	panel	FFPE	MSK
P-0009427-T01	P-0009427	testis	primary	nonseminoma	unknown	panel	FFPE	MSK
P-0009459-T01	P-0009459	testis	metastasis	nonseminoma	unknown	panel	FFPE	MSK
P-0009541-T01	P-0009541	testis	primary	seminoma	unknown	panel	FFPE	MSK
P-0009544-T01	P-0009544	testis	primary	nonseminoma	unknown	panel	FFPE	MSK
P-0009583-T01	P-0009583	testis	primary	nonseminoma	unknown	panel	FFPE	MSK
P-0009652-T01	P-0009652	testis	primary	nonseminoma	unknown	panel	FFPE	MSK
P-0009734-T01	P-0009734	testis	primary	nonseminoma	unknown	panel	FFPE	MSK
P-0009797-T01	P-0009797	testis	primary	nonseminoma	unknown	panel	FFPE	MSK
P-0010026-T01	P-0010026	testis	primary	seminoma	unknown	panel	FFPE	MSK
P-0010455-T01	P-0010455	testis	metastasis	nonseminoma	unknown	panel	FFPE	MSK
P-0010493-T01	P-0010493	testis	primary	seminoma	unknown	panel	FFPE	MSK
P-0010500-T01	P-0010500	extragonadal	primary	nonseminoma	unknown	panel	FFPE	MSK
P-0010567-T01	P-0010567	testis	primary	seminoma	unknown	panel	FFPE	MSK
P-0010630-T01	P-0010630	testis	primary	nonseminoma	unknown	panel	FFPE	MSK
P-0010646-T01	P-0010646	testis	primary	nonseminoma	unknown	panel	FFPE	MSK
P-0010846-T01	P-0010846	extragonadal	primary	nonseminoma	unknown	panel	FFPE	MSK
P-0010893-T01	P-0010893	testis	primary	nonseminoma	unknown	panel	FFPE	MSK
P-0010955-T01	P-0010955	testis	metastasis	nonseminoma	unknown	panel	FFPE	MSK
P-0010972-T01	P-0010972	testis	primary	nonseminoma	unknown	panel	FFPE	MSK
P-0010998-T01	P-0010998	testis	primary	nonseminoma	unknown	panel	FFPE	MSK
P-0011137-T01	P-0011137	extragonadal	primary	nonseminoma	unknown	panel	FFPE	MSK
P-0011200-T01	P-0011200	testis	metastasis	nonseminoma	unknown	panel	FFPE	MSK
P-0011356-T01	P-0011356	testis	metastasis	nonseminoma	unknown	panel	FFPE	MSK
P-0011375-T01	P-0011375	testis	primary	nonseminoma	unknown	panel	FFPE	MSK
P-0011419-T01	P-0011419	testis	metastasis	nonseminoma	unknown	panel	FFPE	MSK
P-0011421-T01	P-0011421	extragonadal	metastasis	nonseminoma	unknown	panel	FFPE	MSK
P-0011430-T01	P-0011430	extragonadal	primary	nonseminoma	unknown	panel	FFPE	MSK
P-0011518-T01	P-0011518	extragonadal	primary	seminoma	unknown	panel	FFPE	MSK
P-0012050-T01	P-0012050	testis	primary	nonseminoma	unknown	panel	FFPE	MSK
P-0012094-T01	P-0012094	testis	primary	seminoma	unknown	panel	FFPE	MSK
nonseminoma01	nonseminoma01	testis	metastasis	nonseminoma	resistant	panel	FFPE	FDM
nonseminoma02	nonseminoma02	testis	metastasis	nonseminoma	resistant	panel	FFPE	FDM
nonseminoma03	nonseminoma03	testis	metastasis	nonseminoma	resistant	panel	FFPE	FDM
nonseminoma04	nonseminoma04	testis	primary	nonseminoma	resistant	panel	FFPE	FDM
nonseminoma05	nonseminoma05	testis	metastasis	nonseminoma	resistant	panel	FFPE	FDM
nonseminoma06	nonseminoma06	testis	metastasis	nonseminoma	resistant	panel	FFPE	FDM
nonseminoma07	nonseminoma07	testis	metastasis	nonseminoma	resistant	panel	FFPE	FDM
nonseminoma08	nonseminoma08	testis	metastasis	nonseminoma	resistant	panel	FFPE	FDM
nonseminoma09	nonseminoma09	testis	primary	nonseminoma	resistant	panel	FFPE	FDM
nonseminoma10	nonseminoma10	testis	metastasis	nonseminoma	resistant	panel	FFPE	FDM
nonseminoma11	nonseminoma11	testis	primary	nonseminoma	resistant	panel	FFPE	FDM
nonseminoma12	nonseminoma12	testis	metastasis	nonseminoma	resistant	panel	FFPE	FDM
nonseminoma13	nonseminoma13	testis	metastasis	nonseminoma	resistant	panel	FFPE	FDM
nonseminoma14	nonseminoma14	testis	primary	nonseminoma	resistant	panel	FFPE	FDM
nonseminoma15	nonseminoma15	testis	primary	nonseminoma	resistant	panel	FFPE	FDM
nonseminoma16	nonseminoma16	testis	metastasis	nonseminoma	resistant	panel	FFPE	FDM
nonseminoma17	nonseminoma17	testis	metastasis	nonseminoma	resistant	panel	FFPE	FDM
nonseminoma18	nonseminoma18	testis	metastasis	nonseminoma	resistant	panel	FFPE	FDM
nonseminoma19	nonseminoma19	testis	metastasis	nonseminoma	resistant	panel	FFPE	FDM
nonseminoma20	nonseminoma20	testis	primary	nonseminoma	resistant	panel	FFPE	FDM
nonseminoma21	nonseminoma21	testis	metastasis	nonseminoma	resistant	panel	FFPE	FDM
nonseminoma22	nonseminoma22	testis	metastasis	nonseminoma	resistant	panel	FFPE	FDM
nonseminoma23	nonseminoma23	testis	metastasis	nonseminoma	resistant	panel	FFPE	FDM
nonseminoma24	nonseminoma24	testis	metastasis	nonseminoma	resistant	panel	FFPE	FDM
nonseminoma25	nonseminoma25	testis	metastasis	nonseminoma	resistant	panel	FFPE	FDM
nonseminoma26	nonseminoma26	testis	primary	nonseminoma	resistant	panel	FFPE	FDM
nonseminoma27	nonseminoma27	testis	metastasis	nonseminoma	resistant	panel	FFPE	FDM
nonseminoma28	nonseminoma28	testis	metastasis	nonseminoma	resistant	panel	FFPE	FDM
nonseminoma29	nonseminoma29	testis	primary	nonseminoma	resistant	panel	FFPE	FDM
nonseminoma30	nonseminoma30	testis	metastasis	nonseminoma	resistant	panel	FFPE	FDM
nonseminoma31	nonseminoma31	testis	metastasis	nonseminoma	resistant	panel	FFPE	FDM
nonseminoma32	nonseminoma32	testis	metastasis	nonseminoma	resistant	panel	FFPE	FDM
nonseminoma33	nonseminoma33	testis	metastasis	nonseminoma	resistant	panel	FFPE	FDM
nonseminoma34	nonseminoma34	testis	metastasis	nonseminoma	resistant	panel	FFPE	FDM
nonseminoma35	nonseminoma35	testis	metastasis	nonseminoma	resistant	panel	FFPE	FDM
nonseminoma36	nonseminoma36	testis	metastasis	nonseminoma	resistant	panel	FFPE	FDM
nonseminoma37	nonseminoma37	testis	metastasis	nonseminoma	resistant	panel	FFPE	FDM
nonseminoma38	nonseminoma38	testis	primary	nonseminoma	resistant	panel	FFPE	FDM
nonseminoma39	nonseminoma39	testis	metastasis	nonseminoma	resistant	panel	FFPE	FDM
nonseminoma40	nonseminoma40	testis	metastasis	nonseminoma	resistant	panel	FFPE	FDM
nonseminoma41	nonseminoma41	testis	metastasis	nonseminoma	resistant	panel	FFPE	FDM
nonseminoma42	nonseminoma42	testis	primary	nonseminoma	resistant	panel	FFPE	FDM
nonseminoma43	nonseminoma43	testis	metastasis	nonseminoma	resistant	panel	FFPE	FDM
nonseminoma44	nonseminoma44	testis	metastasis	nonseminoma	resistant	panel	FFPE	FDM
nonseminoma45	nonseminoma45	testis	metastasis	nonseminoma	resistant	panel	FFPE	FDM
nonseminoma46	nonseminoma46	testis	primary	nonseminoma	resistant	panel	FFPE	FDM
nonseminoma47	nonseminoma47	testis	metastasis	nonseminoma	resistant	panel	FFPE	FDM
nonseminoma48	nonseminoma48	testis	metastasis	nonseminoma	resistant	panel	FFPE	FDM
nonseminoma49	nonseminoma49	testis	metastasis	nonseminoma	resistant	panel	FFPE	FDM
nonseminoma50	nonseminoma50	testis	metastasis	nonseminoma	resistant	panel	FFPE	FDM
nonseminoma51	nonseminoma51	testis	metastasis	nonseminoma	resistant	panel	FFPE	FDM
nonseminoma52	nonseminoma52	testis	primary	nonseminoma	resistant	panel	FFPE	FDM
nonseminoma53	nonseminoma53	testis	metastasis	nonseminoma	resistant	panel	FFPE	FDM
nonseminoma54	nonseminoma54	testis	metastasis	nonseminoma	resistant	panel	FFPE	FDM
nonseminoma55	nonseminoma55	testis	metastasis	nonseminoma	resistant	panel	FFPE	FDM
nonseminoma56	nonseminoma56	testis	metastasis	nonseminoma	resistant	panel	FFPE	FDM
nonseminoma57	nonseminoma57	testis	primary	nonseminoma	resistant	panel	FFPE	FDM
nonseminoma58	nonseminoma58	testis	metastasis	nonseminoma	resistant	panel	FFPE	FDM
nonseminoma59	nonseminoma59	testis	metastasis	nonseminoma	resistant	panel	FFPE	FDM
nonseminoma60	nonseminoma60	testis	metastasis	nonseminoma	resistant	panel	FFPE	FDM
nonseminoma61	nonseminoma61	testis	metastasis	nonseminoma	resistant	panel	FFPE	FDM
nonseminoma62	nonseminoma62	testis	metastasis	nonseminoma	resistant	panel	FFPE	FDM
nonseminoma63	nonseminoma63	testis	metastasis	nonseminoma	resistant	panel	FFPE	FDM
nonseminoma64	nonseminoma64	testis	metastasis	nonseminoma	resistant	panel	FFPE	FDM
nonseminoma65	nonseminoma65	testis	metastasis	nonseminoma	resistant	panel	FFPE	FDM
nonseminoma66	nonseminoma66	testis	metastasis	nonseminoma	resistant	panel	FFPE	FDM
nonseminoma67	nonseminoma67	testis	metastasis	nonseminoma	resistant	panel	FFPE	FDM
nonseminoma68	nonseminoma68	testis	primary	nonseminoma	resistant	panel	FFPE	FDM
nonseminoma69	nonseminoma69	testis	metastasis	nonseminoma	resistant	panel	FFPE	FDM
nonseminoma70	nonseminoma70	testis	metastasis	nonseminoma	resistant	panel	FFPE	FDM
nonseminoma71	nonseminoma71	testis	metastasis	nonseminoma	resistant	panel	FFPE	FDM
nonseminoma72	nonseminoma72	testis	metastasis	nonseminoma	resistant	panel	FFPE	FDM
nonseminoma73	nonseminoma73	testis	metastasis	nonseminoma	resistant	panel	FFPE	FDM
nonseminoma74	nonseminoma74	testis	metastasis	nonseminoma	resistant	panel	FFPE	FDM
nonseminoma75	nonseminoma75	testis	metastasis	nonseminoma	resistant	panel	FFPE	FDM
nonseminoma76	nonseminoma76	testis	metastasis	nonseminoma	resistant	panel	FFPE	FDM
nonseminoma77	nonseminoma77	testis	metastasis	nonseminoma	resistant	panel	FFPE	FDM
nonseminoma78	nonseminoma78	testis	metastasis	nonseminoma	resistant	panel	FFPE	FDM
nonseminoma79	nonseminoma79	testis	metastasis	nonseminoma	resistant	panel	FFPE	FDM
nonseminoma80	nonseminoma80	testis	metastasis	nonseminoma	resistant	panel	FFPE	FDM
nonseminoma81	nonseminoma81	testis	metastasis	nonseminoma	resistant	panel	FFPE	FDM
nonseminoma82	nonseminoma82	testis	metastasis	nonseminoma	resistant	panel	FFPE	FDM
nonseminoma83	nonseminoma83	testis	metastasis	nonseminoma	resistant	panel	FFPE	FDM
nonseminoma84	nonseminoma84	testis	metastasis	nonseminoma	resistant	panel	FFPE	FDM
seminoma01	seminoma01	testis	primary	seminoma	resistant	panel	FFPE	FDM
seminoma02	seminoma02	testis	primary	seminoma	resistant	panel	FFPE	FDM
seminoma03	seminoma03	testis	metastasis	seminoma	resistant	panel	FFPE	FDM
seminoma04	seminoma04	testis	primary	seminoma	resistant	panel	FFPE	FDM
seminoma05	seminoma05	testis	metastasis	seminoma	resistant	panel	FFPE	FDM
seminoma06	seminoma06	testis	metastasis	seminoma	resistant	panel	FFPE	FDM
seminoma07	seminoma07	testis	metastasis	seminoma	resistant	panel	FFPE	FDM
seminoma08	seminoma08	testis	primary	seminoma	resistant	panel	FFPE	FDM
seminoma09	seminoma09	testis	primary	seminoma	resistant	panel	FFPE	FDM
seminoma10	seminoma10	testis	primary	seminoma	resistant	panel	FFPE	FDM
seminoma11	seminoma11	testis	metastasis	seminoma	resistant	panel	FFPE	FDM
seminoma12	seminoma12	testis	metastasis	seminoma	resistant	panel	FFPE	FDM
seminoma13	seminoma13	testis	metastasis	seminoma	resistant	panel	FFPE	FDM
seminoma14	seminoma14	testis	primary	seminoma	resistant	panel	FFPE	FDM
seminoma15	seminoma15	testis	metastasis	seminoma	resistant	panel	FFPE	FDM
seminoma16	seminoma16	testis	metastasis	seminoma	resistant	panel	FFPE	FDM
seminoma17	seminoma17	testis	primary	seminoma	resistant	panel	FFPE	FDM
seminoma18	seminoma18	testis	metastasis	seminoma	resistant	panel	FFPE	FDM
seminoma19	seminoma19	testis	primary	seminoma	resistant	panel	FFPE	FDM
seminoma20	seminoma20	testis	metastasis	seminoma	resistant	panel	FFPE	FDM
seminoma21	seminoma21	testis	metastasis	seminoma	resistant	panel	FFPE	FDM
seminoma22	seminoma22	testis	metastasis	seminoma	resistant	panel	FFPE	FDM
seminoma23	seminoma23	testis	metastasis	seminoma	resistant	panel	FFPE	FDM

## Sheet: Supplementary Data 8
Supplementary Data 8 - Frequency of arm-level copy number events in the combined WES series
		ANY HISTOLOGY								SEMINOMAS ONLY								NONSEMINOMAS ONLY
Arm	Type	PRIMARY					METASTASIS			PRIMARY					METASTASIS			PRIMARY					METASTASIS
		Sensitive (n=134)		Resistant (n=29)		P	Resistant (n=20)		P	Sensitive (n=49)		Resistant (n=6)		P	Resistant (n=5)		P	Sensitive (n=85)		Resistant (n=23)		P	Resistant (n=15)		P
		wt	mut	wt	mut		wt	mut		wt	mut	wt	mut		wt	mut		wt	mut	wt	mut		wt	mut
1p	Gain	100	34	21	8	0.816991	15	5	1	43	6	5	1	0.576694	5	0	1	57	28	16	7	1	10	5	1
1q	Gain	77	57	14	15	0.412869	11	9	0.773287	29	20	2	4	0.386602	3	2	0.5671	48	37	12	11	0.814198	8	7	1
2p	Gain	87	47	19	10	1	10	10	0.377276	35	14	6	0	0.320201	4	1	0.454545	52	33	13	10	0.810899	6	9	0.507678
2q	Gain	102	32	21	8	0.642218	12	8	0.536238	36	13	4	2	0.65953	4	1	1	66	19	17	6	0.781741	8	7	0.29549
3p	Gain	114	20	24	5	0.777708	13	7	0.189035	47	2	5	1	0.297732	4	1	1	67	18	19	4	0.779089	9	6	0.149902
3q	Gain	108	26	22	7	0.611698	10	10	0.0753406	45	4	4	2	0.122959	4	1	1	63	22	18	5	0.790958	6	9	0.0369703
4p	Gain	132	2	27	2	0.145762	18	2	1	49	0	5	1	0.109091	5	0	1	83	2	22	1	0.516203	13	2	0.550142
4q	Gain	134	0	29	0	1	18	2	0.161565	49	0	6	0	1	5	0	1	85	0	23	0	1	13	2	0.14936
5p	Gain	128	6	28	1	1	17	3	0.291	49	0	6	0	1	5	0	1	79	6	22	1	1	12	3	0.280228
5q	Gain	129	5	29	0	0.586834	18	2	0.161565	49	0	6	0	1	5	0	1	80	5	23	0	0.582216	13	2	0.14936
6p	Gain	113	21	26	3	0.574349	15	5	0.244513	46	3	4	2	0.0864161	5	0	0.454545	67	18	22	1	0.069074	10	5	0.0268318
6q	Gain	116	18	26	3	1	15	5	0.244513	45	4	5	1	0.45185	4	1	1	71	14	21	2	0.514054	11	4	0.188492
7p	Gain	30	104	13	16	0.019316	6	14	0.376956	6	43	3	3	0.0486866	1	4	0.545455	24	61	10	13	0.206643	5	10	0.735637
7q	Gain	52	82	14	15	0.405795	10	10	1	16	33	3	3	0.405457	3	2	1	36	49	11	12	0.644409	7	8	1
8p	Gain	42	92	12	17	0.384119	12	8	0.25159	4	45	0	6	1	3	2	0.0606061	38	47	12	11	0.638638	9	6	0.744205
8q	Gain	36	98	6	23	0.640844	9	11	0.114175	7	42	0	6	1	2	3	0.181818	29	56	6	17	0.616917	7	8	0.29549
9p	Gain	114	20	25	4	1	16	4	0.699806	44	5	6	0	1	4	1	0.454545	70	15	19	4	1	12	3	1
9q	Gain	116	18	27	2	0.532794	18	2	1	43	6	6	0	1	4	1	0.454545	73	12	21	2	0.729604	14	1	1
10p	Gain	130	4	27	2	0.289629	17	3	0.386811	48	1	6	0	1	5	0	1	82	3	21	2	0.28795	12	3	0.364907
10q	Gain	128	6	28	1	1	19	1	1	47	2	6	0	1	5	0	1	81	4	22	1	1	14	1	1
11p	Gain	130	4	28	1	1	14	6	0.0139878	49	0	6	0	1	4	1	0.454545	81	4	22	1	1	10	5	0.0268318
11q	Gain	132	2	28	1	0.446648	14	6	0.0139878	49	0	6	0	1	4	1	0.454545	83	2	22	1	0.516203	10	5	0.0268318
12p	Gain	6	128	2	27	0.633304	1	19	1	2	47	0	6	1	0	5	1	4	81	2	21	0.605742	1	14	1
12q	Gain	63	71	17	12	0.307871	11	9	1	21	28	2	4	1	3	2	0.5671	42	43	15	8	0.239988	8	7	0.513572
13q	Gain	133	1	28	1	0.325078	14	6	0.0139878	49	0	6	0	1	4	1	0.454545	84	1	22	1	0.382139	10	5	0.0268318
14q	Gain	89	45	19	10	1	15	5	0.542449	30	19	2	4	0.223389	4	1	0.242424	59	26	17	6	0.799587	11	4	1
15q	Gain	95	39	23	6	0.492586	16	4	1	28	21	6	0	0.0721303	4	1	0.454545	67	18	17	6	0.584786	12	3	1
16p	Gain	118	16	26	3	1	16	4	0.422127	47	2	6	0	1	5	0	1	71	14	20	3	1	11	4	0.400791
16q	Gain	117	17	26	3	1	15	5	0.244513	47	2	5	1	0.297732	4	1	1	70	15	21	2	0.518216	11	4	0.188492
17p	Gain	94	40	23	6	0.371011	15	5	0.740459	47	2	6	0	1	5	0	1	47	38	17	6	0.1512	10	5	0.721904
17q	Gain	84	50	20	9	0.670636	10	10	0.237424	41	8	5	1	1	5	0	1	43	42	15	8	0.245148	5	10	0.0959705
18p	Gain	131	3	29	0	1	19	1	0.408163	47	2	6	0	1	4	1	0.454545	84	1	23	0	1	15	0	1
18q	Gain	133	1	29	0	1	20	0	1	48	1	6	0	1	5	0	1	85	0	23	0	1	15	0	1
19p	Gain	103	31	22	7	1	19	1	0.118893	28	21	1	5	0.0901311	4	1	0.0800866	75	10	21	2	1	15	0	0.509246
19q	Gain	112	22	23	6	0.590902	18	2	0.444642	33	16	2	4	0.175488	4	1	0.242424	79	6	21	2	0.677511	14	1	1
20p	Gain	104	30	24	5	0.626236	10	10	0.0259877	42	7	5	1	1	3	2	0.545455	62	23	19	4	0.424234	7	8	0.0326026
20q	Gain	96	38	21	8	1	6	14	0.00438286	42	7	5	1	1	2	3	0.242424	54	31	16	7	0.632818	4	11	0.0188999
21q	Gain	25	109	7	22	0.605842	9	11	0.21454	3	46	0	6	1	1	4	0.454545	22	63	7	16	0.791271	8	7	0.190344
22q	Gain	104	30	29	0	0.00259709	17	3	0.0618758	29	20	6	0	0.0760464	5	0	1	75	10	23	0	0.115264	12	3	0.0539355
1p	Loss	111	23	24	5	1	14	6	0.319749	37	12	4	2	0.638093	3	2	1	74	11	20	3	1	11	4	0.400791
1q	Loss	128	6	28	1	1	17	3	0.291	46	3	5	1	0.378763	5	0	1	82	3	23	0	1	12	3	0.0539355
2p	Loss	132	2	28	1	0.446648	20	0	1	49	0	5	1	0.109091	5	0	1	83	2	23	0	1	15	0	1
2q	Loss	130	4	27	2	0.289629	19	1	1	49	0	5	1	0.109091	5	0	1	81	4	22	1	1	14	1	1
3p	Loss	105	29	21	8	0.472766	16	4	0.737726	34	15	2	4	0.166798	4	1	0.242424	71	14	19	4	1	12	3	1
3q	Loss	114	20	25	4	1	18	2	1	36	13	5	1	1	4	1	1	78	7	20	3	0.441019	14	1	1
4p	Loss	51	83	9	20	0.530402	9	11	0.375412	10	39	1	5	1	0	5	1	41	44	8	15	0.345631	9	6	0.185296
4q	Loss	39	95	8	21	1	7	13	0.753626	7	42	1	5	1	0	5	1	32	53	7	16	0.628125	7	8	0.492423
5p	Loss	48	86	11	18	0.834002	11	9	0.260181	11	38	1	5	1	2	3	0.545455	37	48	10	13	1	9	6	0.507678
5q	Loss	52	82	13	16	0.676231	13	7	0.24496	11	38	0	6	0.330369	2	3	0.181818	41	44	13	10	0.638967	11	4	0.329273
6p	Loss	123	11	23	6	0.0851134	18	2	0.444642	47	2	5	1	0.297732	5	0	1	76	9	18	5	0.171505	13	2	0.680749
6q	Loss	118	16	22	7	0.135897	16	4	1	45	4	4	2	0.122959	3	2	1	73	12	18	5	0.353032	13	2	0.680749
7p	Loss	132	2	28	1	0.446648	20	0	1	49	0	6	0	1	5	0	1	83	2	22	1	0.516203	15	0	1
7q	Loss	127	7	27	2	0.661989	18	2	1	48	1	5	1	0.208081	5	0	1	79	6	22	1	1	13	2	0.550142
8p	Loss	122	12	26	3	0.732273	15	5	0.244513	49	0	6	0	1	4	1	0.454545	73	12	20	3	1	11	4	0.400791
8q	Loss	129	5	27	2	0.608953	19	1	1	49	0	6	0	1	5	0	1	80	5	21	2	0.639241	14	1	1
9p	Loss	84	50	16	13	0.529298	9	11	0.567185	31	18	1	5	0.0718845	2	3	0.545455	53	32	15	8	1	7	8	0.323517
9q	Loss	87	47	17	12	0.529538	13	7	0.768815	33	16	2	4	0.175488	3	2	0.5671	54	31	15	8	1	10	5	1
10p	Loss	73	61	15	14	0.838872	13	7	0.394178	30	19	3	3	0.673935	3	2	1	43	42	12	11	1	10	5	0.506085
10q	Loss	76	58	17	12	1	11	9	1	30	19	4	2	1	3	2	1	46	39	13	10	1	8	7	1
11p	Loss	51	83	8	21	0.394338	11	9	0.0754862	10	39	2	4	0.601542	1	4	1	41	44	6	17	0.0630878	10	5	0.0200854
11q	Loss	39	95	6	23	0.492586	10	10	0.0611451	4	45	0	6	1	1	4	0.454545	35	50	6	17	0.230397	9	6	0.0486115
12p	Loss	133	1	28	1	0.325078	20	0	1	49	0	6	0	1	5	0	1	84	1	22	1	0.382139	15	0	1
12q	Loss	129	5	23	6	0.00471126	17	3	0.719941	47	2	6	0	1	4	1	0.454545	82	3	17	6	0.00278372	13	2	0.439767
13q	Loss	39	95	11	18	0.378413	10	10	0.557867	6	43	0	6	1	1	4	0.454545	33	52	11	12	0.478828	9	6	0.521631
14q	Loss	118	16	25	4	0.758729	14	6	0.279379	45	4	6	0	1	4	1	0.454545	73	12	19	4	0.742942	10	5	0.436471
15q	Loss	108	26	20	9	0.211125	13	7	1	47	2	5	1	0.297732	3	2	0.545455	61	24	15	8	0.60915	10	5	1
16p	Loss	100	34	21	8	0.816991	13	7	0.753626	38	11	4	2	0.61853	3	2	1	62	23	17	6	1	10	5	0.721904
16q	Loss	89	45	15	14	0.142504	12	8	0.770655	33	16	4	2	1	2	3	0.5671	56	29	11	12	0.147054	10	5	0.32637
17p	Loss	97	37	17	12	0.180012	17	3	0.0635366	25	24	1	5	0.196639	3	2	0.242424	72	13	16	7	0.129168	14	1	0.114274
17q	Loss	123	11	26	3	0.716619	18	2	1	40	9	5	1	1	3	2	0.545455	83	2	21	2	0.19828	15	0	0.509246
18p	Loss	38	96	5	24	0.253729	8	12	0.104248	10	39	0	6	0.578554	1	4	0.454545	28	57	5	18	0.444446	7	8	0.156947
18q	Loss	34	100	5	24	0.473255	7	13	0.189035	6	43	0	6	1	0	5	1	28	57	5	18	0.444446	7	8	0.156947
19p	Loss	94	40	19	10	0.659667	14	6	1	46	3	6	0	1	4	1	0.454545	48	37	13	10	1	10	5	0.735637
19q	Loss	88	46	18	11	0.830278	11	9	0.768815	48	1	6	0	1	3	2	0.181818	40	45	12	11	0.814564	8	7	1
20p	Loss	107	27	24	5	1	18	2	0.684797	39	10	6	0	0.578554	4	1	0.454545	68	17	18	5	1	14	1	0.371322
20q	Loss	128	6	29	0	0.592064	19	1	0.408163	47	2	6	0	1	4	1	0.454545	81	4	23	0	0.576102	15	0	1
21q	Loss	134	0	28	1	0.177914	15	5	0.0349244	49	0	6	0	1	4	1	0.454545	85	0	22	1	0.212963	11	4	0.0685298
22q	Loss	93	41	16	13	0.190821	13	7	0.563318	42	7	4	2	0.251333	2	3	0.5671	51	34	12	11	0.634237	11	4	0.309635
Abbreviations: wt, wildtype count; mut, mutated count. P values are derived via two-sided Fisher's exact test comparing the frequency of wildtype and mutated tumours between a) sensitive and resistant primary tumours and b) primary and metastatic resistant tumours. No adjustments were made to account for multiple testing. P values at a nominally statistically significant P < 0.05 are indicated in…
